# Supplementary material for: Genome-wide survey of parent-of-origin effects on DNA methylation identifies candidate imprinted loci in humans
Source: Hum Mol Genet. 2018 Jun 1;27(16):2927–39. doi: 10.1093/hmg/ddy206 (PMC6077796; doi:10.1093/hmg/ddy206)
Supplement: Supplementary Data [file ddy206_supp.xlsx]

## Sheet: Supplementary Table 1
Supplementary Table 1.Supplementary Table 1. Genome-wide statistically significant parent-of-origin effects on DNA methylation. Only results for the top associated SNP at each CpG site are included. Results where the test of association did not reach nominal significance (p-value >0.05) were not stored.
Chr	CpG_BP	CpG_ID	Gene_tx_start	Gene_tx_end	Gene	Distance	SNP	A1	A2	MAF	Birth Effect	Birth P	Child Effect	Child P	Adolescence Effect	Adolescence P	BSGS Effect	BSGS P
1	11783294	cg18285337	11751780	11780336	DRAXIN	2958	rs4845874	A	T	0.4214	0.119	2.9e-20	0.117	1.26e-20	0.122	1.32e-22	0.006	0.353
1	17053886	cg12648811	17060301	17060956	FAM231C	6415	rs1977269	A	C	0.2767	0.0694	7.7e-09	0.0709	3.15e-10	0.0706	5.82e-10	NA	NA
1	55522013	cg20245116	55505148	55530526	PCSK9	8513	rs2479418	G	A	0.4602	0.0858	8.03e-22	0.0811	2.69e-27	0.0828	1.27e-19	0.033	0.000208
1	55522104	cg13462158	55505148	55530526	PCSK9	8422	rs2479418	G	A	0.4602	0.0947	1.03e-25	0.0875	4.46e-29	0.0805	1.94e-19	0.042	2.28e-06
1	68516472	cg16682227	68511644	68517314	DIRAS3	842	rs1430754	T	C	0.1478	-0.129	1.71e-14	-0.134	5.68e-17	-0.139	6.57e-18	-0.066	5.77e-09
1	177001903	cg18865685	176998498	176998581	MIR488	3322	rs16850689	T	C	0.1614	-0.0597	2.68e-09	-0.0632	3.02e-14	-0.067	8.79e-15	-0.052	1.41e-07
1	207670014	cg00175709	207669472	207815110	CR1	542	rs10779362	A	T	0.4575	0.00381	8.71e-08	0.00373	1.51e-11	0.00262	0.000325	0.015	9.52e-09
1	207842833	cg03408135	207818457	207897036	CR1L	24376	rs11118410	G	A	0.3999	-0.016	1.1e-09	-0.0218	1.67e-13	-0.0148	5.32e-09	-0.036	4.23e-08
1	207842917	cg17822947	207818457	207897036	CR1L	24460	rs1830762	T	C	0.3422	-0.0122	3.44e-06	-0.0141	7.93e-11	-0.00836	3.49e-10	-0.021	0.0017
1	230468611	cg15363333	230457391	230561674	PGBD5	11220	rs7414930	T	G	0.4953	0.0122	0.00289	0.0239	3.97e-11	0.0212	2.88e-07	0.015	7.04e-05
2	863946	cg01854967	779836	864112	LINC01115	166	rs4561699	A	G	0.2537	-0.0601	1.53e-13	-0.0726	6.72e-21	-0.0734	9.68e-19	-0.063	2.52e-09
2	865075	cg16956133	779836	864112	LINC01115	963	rs4561699	A	G	0.2537	-0.0437	1.52e-14	-0.0428	1.53e-17	-0.0404	3.11e-14	-0.032	1.82e-05
2	73384389	cg01422370	73300509	73340146	RAB11FIP5	44243	rs6760964	G	C	0.3795	-0.0323	3.31e-11	-0.0317	3.82e-14	-0.0321	3.95e-13	-0.018	0.000513
2	79220510	cg05577810	79252811	79255630	REG3G	32301	rs283842	A	C	0.3108	0.0173	4.07e-10	0.0128	4.37e-10	0.0125	2.67e-08	0.017	3.41e-08
2	79220881	cg14005019	79252811	79255630	REG3G	31930	rs283842	A	C	0.3108	0.0217	1.49e-14	0.0211	7.01e-28	0.0189	4.98e-17	0.023	4.02e-15
2	128453335	cg03738707	128458596	128461407	SFT2D3	5261	rs11681053	T	C	0.13	-0.0878	4.58e-08	-0.0955	5.33e-09	-0.101	2.11e-10	-0.058	0.00173
2	128453484	cg25277809	128458596	128461407	SFT2D3	5112	rs11681053	T	C	0.13	-0.0514	1.27e-06	-0.0637	3.26e-08	-0.0636	4.85e-10	-0.058	0.001
2	133402827	cg07916022	133174146	133404169	GPR39	1342	rs3738842	A	G	0.4827	0.0422	1.07e-11	0.046	3.15e-19	0.0398	1.31e-11	0.029	3.19e-06
2	133402940	cg12311815	133174146	133404169	GPR39	1229	rs3738842	A	G	0.4827	0.0371	9.37e-11	0.0365	1.07e-13	0.0368	1.05e-10	0.023	1.1e-05
2	133402999	cg15833099	133174146	133404169	GPR39	1170	rs3738842	A	G	0.4827	0.033	1.9e-06	0.0411	1.21e-15	0.0402	2.31e-09	0.025	4.96e-05
2	133403009	cg27048432	133174146	133404169	GPR39	1160	rs1131671	T	C	0.4717	0.0264	2.41e-07	0.0303	2.57e-12	0.0279	1.3e-07	0.025	2.18e-06
2	210074020	cg20296298	210288770	210598834	MAP2	214750	rs2218133	A	G	0.4911	-0.114	2.88e-132	-0.1	1.65e-122	-0.115	2.29e-126	-0.079	6.9e-28
2	210074276	cg09336323	210288770	210598834	MAP2	214494	rs10932287	T	C	0.4895	-0.0941	2.01e-118	-0.0974	6.25e-155	-0.0975	2.59e-146	-0.073	6.65e-25
2	210074359	cg26685596	210288770	210598834	MAP2	214411	rs2218133	A	G	0.4911	-0.0629	1.73e-39	-0.0435	3.69e-26	-0.0542	8.83e-41	-0.035	4.54e-18
3	39543515	cg03054684	39543556	39544517	MOBP	41	rs561543	A	G	0.1845	-0.0538	1.83e-06	-0.0503	1.58e-08	-0.0679	8.2e-11	-0.039	0.000165
3	192289245	cg17611045	192232810	192234362	FGF12-AS3	54883	rs10460805	C	T	0.4051	-0.0452	2.11e-12	-0.0412	8.71e-13	-0.0513	1.96e-18	-0.049	9.91e-10
3	192289252	cg14463292	192232810	192234362	FGF12-AS3	54890	rs10460805	C	T	0.4051	-0.036	1.15e-12	-0.031	2.56e-11	-0.0371	6.7e-16	-0.039	9.59e-11
3	192289293	cg07620573	192232810	192234362	FGF12-AS3	54931	rs10460805	C	T	0.4051	-0.0302	4.98e-10	-0.0366	3.68e-10	-0.0256	1.39e-09	-0.062	1.31e-08
4	89618982	cg23954636	89617063	89619386	NAP1L5	404	rs7674009	G	A	0.09172	-0.0349	1.73e-10	-0.0299	9.37e-12	-0.0282	1.49e-08	-0.024	1.41e-20
4	89619014	cg01174175	89617063	89619386	NAP1L5	372	rs7674009	G	A	0.09172	-0.034	5.53e-10	-0.0323	6.62e-12	-0.0292	2.19e-07	-0.014	1.49e-11
4	89619023	cg06617468	89617063	89619386	NAP1L5	363	rs7674009	G	A	0.09172	-0.0338	3.56e-10	-0.0274	2.47e-07	-0.0297	2.4e-07	-0.013	1.98e-10
4	89619030	cg18607468	89617063	89619386	NAP1L5	356	rs10428273	A	G	0.08857	-0.0587	1.13e-20	-0.0697	1.51e-28	-0.0699	3.51e-30	-0.039	5.19e-31
4	89619038	cg11300971	89617063	89619386	NAP1L5	348	rs10428273	A	G	0.08857	-0.128	1.12e-47	-0.137	3.86e-91	-0.135	4.18e-70	-0.065	2.96e-40
4	89619051	cg19151808	89617063	89619386	NAP1L5	335	rs10428273	A	G	0.08857	-0.453	0	-0.456	0	-0.454	0	-0.055	7.77e-09
4	89619053	cg01026744	89617063	89619386	NAP1L5	333	rs10428273	A	G	0.08857	-0.268	0	-0.258	0	-0.276	0	-0.055	1.44e-11
4	107446698	cg20025135	107279339	107288592	GIMD1	158106	rs5017898	C	G	0.1698	0.0297	6.08e-10	0.0295	6.8e-12	0.0251	2.35e-09	0.015	4.47e-05
4	122854405	cg16501140	122800182	122854268	TRPC3	137	rs13121031	C	G	0.1153	0.0311	0.000184	0.0341	1.46e-11	0.0214	0.000355	0.021	2.15e-06
5	421733	cg00976097	304290	438405	AHRR	16672	rs2672724	T	C	0.3863	-0.0492	1.77e-11	-0.0324	2.59e-08	-0.026	3.92e-06	-0.012	0.0526
5	1594282	cg26472636	1572072	1594646	SDHAP3	364	rs6862954	G	C	0.2049	0.0559	3.18e-12	0.0562	1e-10	0.0284	2.82e-06	NA	NA
5	1594676	cg21167402	1572072	1594646	SDHAP3	30	rs7734561	G	A	0.2112	0.0545	4.66e-14	0.0602	4.09e-15	0.0462	6.4e-10	NA	NA
5	1594678	cg24960960	1572072	1594646	SDHAP3	32	rs7734561	G	A	0.2112	0.0396	2.56e-11	0.0461	4.09e-13	0.0314	5.62e-08	NA	NA
5	1594715	cg21931717	1572072	1594646	SDHAP3	69	rs6862954	G	C	0.2049	0.0343	1e-09	0.0385	7.03e-12	0.0274	6.31e-08	NA	NA
5	1594733	cg08422420	1572072	1594646	SDHAP3	87	rs7734561	G	A	0.2112	0.0621	1.14e-15	0.0649	2.67e-15	0.0532	2.2e-11	NA	NA
5	37209182	cg21077636	37249147	37250748	LOC105374727	39965	rs9632396	T	C	0.2091	-0.0207	5.2e-05	-0.0248	1.96e-08	-0.0333	4.81e-11	-0.013	0.000847
5	37209440	cg00331501	37249147	37250748	LOC105374727	39707	rs11743146	A	C	0.1164	0.0398	9.08e-11	0.0356	7.85e-13	0.0259	2.77e-07	0.013	0.000431
5	102898463	cg02976617	102884555	102898502	NUDT12	39	rs7730302	T	C	0.1593	0.0342	3.63e-16	0.033	7.55e-18	0.0345	3.94e-15	0.07	2.6e-19
5	102898478	cg13665998	102884555	102898502	NUDT12	24	rs7730302	T	C	0.1593	0.0342	2.97e-17	0.0318	1.64e-18	0.0346	7.4e-18	0.076	4.26e-19
5	102898648	cg09166085	102884555	102898502	NUDT12	146	rs7730302	T	C	0.1593	0.0419	2.84e-20	0.0369	1.12e-20	0.0386	5e-21	0.068	2.64e-19
5	102898729	cg07655627	102884555	102898502	NUDT12	227	rs7730302	T	C	0.1593	0.0436	6.43e-10	0.0438	8.31e-12	0.0443	6.9e-12	0.087	2.48e-18
5	179588440	cg08453205	179527794	179636130	RASGEF1C	47690	rs10078657	A	T	0.2945	0.022	8.64e-09	0.0251	5.79e-12	0.0208	2.28e-07	0.019	0.000241
5	179588551	cg12955789	179527794	179636130	RASGEF1C	47579	rs10044602	T	C	0.1504	-0.0438	3.5e-08	-0.0442	1.34e-10	-0.0437	3.72e-08	-0.025	0.00194
5	179588673	cg02567769	179527794	179636130	RASGEF1C	47457	rs10044602	T	C	0.1504	-0.0266	7.59e-06	-0.0365	2.05e-10	-0.0332	2.46e-08	-0.022	0.0045
5	180487084	cg07774765	180467224	180488523	BTNL9	1439	rs10054109	T	C	0.4963	-0.028	4.01e-10	-0.0308	4.19e-14	-0.0242	2.77e-07	NA	NA
6	3849327	cg25195497	3849599	3851554	FAM50B	272	rs2239713	T	C	0.3307	0.0459	5.81e-36	0.0508	4.55e-73	0.0491	2e-73	0.028	8.15e-31
6	3849331	cg21740964	3849599	3851554	FAM50B	268	rs2239713	T	C	0.3307	0.0414	7.04e-33	0.0463	1.05e-62	0.0432	1.54e-63	0.028	1.22e-28
6	144329672	cg21526238	144261436	144329553	PLAGL1	119	rs11155342	A	G	0.09172	-0.256	4.01e-33	-0.299	4.84e-50	-0.247	5.11e-39	-0.374	9.55e-63
6	144329732	cg21952820	144326052	144329867	HYMAI	135	rs6937531	T	G	0.2678	-0.107	5.98e-62	-0.107	1.92e-82	-0.104	4.79e-69	-0.084	3.08e-42
6	144329780	cg08263357	144326052	144329867	HYMAI	87	rs6937531	T	G	0.2678	-0.0415	1.83e-19	-0.0367	5.55e-21	-0.0377	8.14e-19	-0.026	2.16e-36
6	144329789	cg11532302	144326052	144329867	HYMAI	78	rs6937531	T	G	0.2678	-0.0412	6.18e-15	-0.0358	7.69e-14	-0.0368	2.03e-13	-0.027	6.48e-35
6	144329887	cg23460430	144326052	144329867	HYMAI	20	rs6937531	T	G	0.2678	-0.0259	6.95e-22	-0.0208	1.28e-13	-0.0207	5.5e-19	-0.02	1.93e-14
6	160427501	cg08350488	160424322	160428696	IGF2R	1195	rs8191738	A	G	0.07652	-0.0698	7.59e-34	-0.0766	2.57e-29	-0.0602	1.99e-17	-0.041	2.95e-06
6	164461074	cg19287610	164085397	164092516	LOC102724152	368558	rs7765982	T	C	0.4607	-0.0542	8.57e-23	-0.0556	1.71e-41	-0.0575	4.99e-38	-0.047	1.92e-16
6	164461131	cg26079810	164085397	164092516	LOC102724152	368615	rs7765982	T	C	0.4607	-0.0371	3.63e-26	-0.0389	1.18e-38	-0.0342	1.01e-27	-0.038	1.14e-17
6	169977394	cg09894276	169857302	170102159	WDR27	120092	rs9283859	A	C	0.3459	0.0551	1.78e-27	0.0495	2.41e-30	0.053	2.86e-27	0.036	6.44e-10
6	169977608	cg24389034	169857302	170102159	WDR27	120306	rs9283859	A	C	0.3459	0.0535	4.16e-13	0.0488	2.68e-17	0.049	4.15e-13	0.025	2.51e-05
6	169977833	cg02841571	169857302	170102159	WDR27	120531	rs9283859	A	C	0.3459	0.0503	1.41e-17	0.0416	1.04e-20	0.0433	2.89e-22	0.026	6.85e-09
6	170054730	cg19089141	169857302	170102159	WDR27	47429	rs3823464	A	G	0.185	-0.142	1.59e-37	-0.183	7.08e-40	-0.185	3.89e-39	-0.17	2.61e-24
6	170055155	cg11938672	169857302	170102159	WDR27	47004	rs9478086	C	T	0.1384	-0.0696	7.5e-11	-0.0723	6.2e-12	-0.0766	5.2e-11	-0.057	2.86e-08
6	170055332	cg18322025	169857302	170102159	WDR27	46827	rs9478086	C	T	0.1384	-0.0857	2.28e-09	-0.0925	1.49e-10	-0.101	1.77e-10	-0.082	2.67e-08
7	43151725	cg06096382	43152197	43602938	HECW1	472	rs10226468	C	T	0.4759	-0.012	0.000539	-0.0204	2.15e-10	-0.0212	6.7e-11	-0.015	0.164
7	50849639	cg09150232	50657759	50861159	GRB10	11520	rs6976501	G	A	0.2248	-0.00343	0.556	-0.0275	1.19e-10	-0.0474	4.19e-22	-0.033	1.47e-10
7	50849723	cg16349612	50657759	50861159	GRB10	11436	rs4947446	G	A	0.153	-0.0388	3.97e-20	-0.0274	5.71e-16	-0.0279	5.69e-15	-0.019	1.91e-11
7	64541193	cg20849893	64498731	64535091	CCT6P3	6102	rs10949962	G	T	0.4209	0.0223	4.56e-15	0.0235	1.22e-18	0.0227	1.21e-18	NA	NA
7	65235340	cg06263672	65111923	65235797	LOC441242	457	rs1964363	A	G	0.4156	0.014	1.59e-12	0.0129	1.58e-11	0.0121	2.56e-11	0.025	8.91e-09
7	76145632	cg16453056	76139658	76145838	UPK3B	206	rs10952936	T	C	0.3852	-0.0194	1.54e-08	-0.0243	2.33e-17	-0.0245	1.66e-15	-0.027	3.59e-06
7	76624761	cg19236675	76610138	76653076	DTX2P1-UPK3BP1-PMS2P11	14623	rs7804646	C	A	0.1667	0.0922	4.36e-07	0.108	2e-09	0.114	4.92e-10	NA	NA
7	130130288	cg17347253	130126897	130131013	MESTIT1	725	rs17164989	T	C	0.1148	-0.0857	3.16e-17	-0.0244	0.00492	-0.0491	1.02e-07	0.009	0.0744
7	130130383	cg26275543	130126897	130131013	MESTIT1	630	rs17164989	T	C	0.1148	-0.104	4.74e-28	-0.0711	5.55e-20	-0.0907	1.37e-21	-0.027	7.13e-12
7	130131916	cg07315018	130131898	130146138	MEST	18	rs10248294	T	C	0.06866	-0.0714	3.12e-05	-0.108	1.1e-13	-0.104	1.16e-11	-0.133	6.13e-22
7	130131921	cg21629528	130131898	130146138	MEST	23	rs10248294	T	C	0.06866	-0.0473	9.13e-05	-0.068	1.91e-11	-0.0711	4.72e-10	-0.083	6.59e-19
7	130132413	cg09462536	130131898	130146138	MEST	515	rs10272206	C	G	0.06289	-0.042	2.31e-05	-0.0641	5.8e-13	-0.0481	1.02e-07	-0.039	2.2e-14
7	130132453	cg13986840	130131898	130146138	MEST	555	rs2301335	G	A	0.414	0.035	4.9e-12	0.0432	2.62e-24	0.0409	7.38e-19	0.027	4.37e-17
7	130132727	cg23312013	130131898	130146138	MEST	829	rs2301335	G	A	0.414	0.026	3.89e-10	0.0237	3.82e-11	0.0279	2.76e-18	0.008	0.000858
7	130132790	cg14952237	130131898	130146138	MEST	892	rs1005171	C	G	0.4408	0.0208	2.42e-05	0.00941	0.024	0.0261	3.77e-11	0.021	1.83e-15
7	130133110	cg05260959	130131898	130146138	MEST	1212	rs12154966	T	C	0.4099	0.0237	1.13e-06	0.0162	3.19e-05	0.0251	3.61e-14	0.017	3.08e-17
7	154863381	cg09623773	154858778	154863267	HTR5A-AS1	114	rs732050	G	A	0.2893	0.0444	7.23e-08	0.0429	8.35e-11	0.0425	3.47e-09	0.023	7.84e-07
7	158750244	cg12954512	158649268	158738883	WDR60	11361	rs6957744	A	C	0.1834	-0.0526	1.02e-12	-0.0632	2.39e-23	-0.0512	1.52e-13	-0.053	1.05e-05
7	158750384	cg11945929	158649268	158738883	WDR60	11501	rs6957744	A	C	0.1834	-0.0501	2.4e-12	-0.0633	5.68e-21	-0.0602	1.29e-19	-0.043	8.66e-06
7	158750417	cg10079374	158649268	158738883	WDR60	11534	rs6957744	A	C	0.1834	-0.059	9.78e-17	-0.0666	1.57e-20	-0.0617	6.97e-18	-0.04	1.73e-05
7	158750607	cg00815399	158649268	158738883	WDR60	11724	rs6957744	A	C	0.1834	-0.0576	1.28e-20	-0.0579	1.34e-20	-0.0524	2.02e-18	-0.052	2.19e-05
7	158750985	cg00413089	158649268	158738883	WDR60	12102	rs6957744	A	C	0.1834	-0.0649	3.43e-17	-0.0737	2.9e-21	-0.0666	7.73e-21	-0.066	2.54e-06
7	158751184	cg12744031	158649268	158738883	WDR60	12301	rs6957744	A	C	0.1834	-0.0549	6.33e-13	-0.0687	2.11e-17	-0.0571	9.51e-14	-0.084	1.2e-05
8	690059	cg05269845	688547	690374	LOC401442	315	rs4735918	G	C	0.4492	0.0263	7.96e-06	0.0274	4.98e-10	0.0244	3.72e-08	0.012	0.0384
8	818778	cg19790352	688547	690374	LOC401442	128404	rs10110537	G	C	0.3318	-0.0456	1.26e-08	-0.0469	3.27e-18	-0.0523	5.62e-18	-0.03	1.09e-14
8	818875	cg05979597	688547	690374	LOC401442	128501	rs2174097	T	C	0.3097	-0.0152	2.41e-09	-0.0173	1.86e-12	-0.0217	2.68e-19	-0.014	4.19e-10
8	832260	cg03494825	688547	690374	LOC401442	141886	rs10110537	G	C	0.3318	0.0201	6.48e-13	0.0383	1.03e-38	0.0358	8.16e-39	0.024	2.04e-13
8	832917	cg21352158	688547	690374	LOC401442	142543	rs11777864	G	A	0.1871	-0.0384	9.91e-14	-0.0438	4.54e-17	-0.0481	1.1e-19	-0.039	6.78e-09
8	833012	cg27241889	688547	690374	LOC401442	142638	rs17740061	A	C	0.2841	0.0545	1.74e-10	0.0617	4.81e-17	0.0588	3.37e-13	0.041	1.69e-09
8	833048	cg00281725	688547	690374	LOC401442	142674	rs11774254	G	A	0.2453	-0.02	5.24e-08	-0.0244	4.22e-11	-0.0302	3.28e-17	-0.028	8.39e-09
8	2075209	cg06054159	1993157	2093380	MYOM2	18171	rs11780530	C	T	0.4403	-0.0204	8.08e-06	-0.0283	6.55e-11	-0.0215	2.44e-07	-0.02	0.000624
8	2075777	cg21847720	1993157	2093380	MYOM2	17603	rs2280902	A	G	0.4644	-0.026	5.83e-12	-0.0218	3.28e-10	-0.0205	3.01e-13	-0.074	2.08e-08
8	2075820	cg01295646	1993157	2093380	MYOM2	17560	rs6558610	A	G	0.2652	0.0456	2.91e-10	0.0433	2.99e-08	0.0257	1.73e-05	0.058	2.43e-05
8	2591411	cg08242633	2387218	2585991	LOC101927815	5420	rs4875852	C	T	0.08438	-0.0853	7.23e-21	-0.0845	2.19e-18	-0.0842	6.68e-21	-0.06	3.59e-06
8	2628628	cg26684174	2387218	2585991	LOC101927815	42637	rs6558682	T	G	0.3443	0.0334	8.9e-13	0.0285	1.79e-09	0.0294	3.86e-10	0.033	2.39e-07
8	8559999	cg06671706	8559665	8561617	CLDN23	334	rs1060106	G	A	0.2379	0.0348	3.87e-28	0.0325	8.1e-25	0.0281	1.77e-23	0.038	1.39e-11
8	61626625	cg26441877	61653817	61780586	CHD7	27192	rs10957154	G	A	0.2673	-0.0192	0.000143	-0.0228	4.1e-08	-0.0282	9.55e-11	-0.014	0.000333
8	141359539	cg26135849	140739967	141467861	TRAPPC9	108322	rs10091104	C	T	0.3679	-0.0583	2.48e-22	-0.054	9.6e-24	-0.058	5.77e-21	-0.054	5.04e-14
8	141359592	cg26308012	140739967	141467861	TRAPPC9	108269	rs10091104	C	T	0.3679	-0.022	3.48e-16	-0.0226	1.73e-19	-0.0194	2.14e-13	-0.024	9.38e-11
8	141359674	cg06565641	140739967	141467861	TRAPPC9	108187	rs10086598	G	A	0.369	-0.0558	8.07e-19	-0.0536	2.81e-21	-0.0532	6.64e-18	-0.047	6.08e-10
8	141359786	cg11256152	140739967	141467861	TRAPPC9	108075	rs10091104	C	T	0.3679	-0.0412	2.66e-18	-0.0433	1.39e-21	-0.0415	5.92e-19	-0.045	1.18e-11
9	115652824	cg07758904	115641199	115653193	SLC46A2	369	rs13283782	T	C	0.1357	0.0367	1.11e-12	0.0332	1.56e-14	0.0381	2.41e-17	0.053	1.8e-13
10	13481909	cg19411738	13483087	13544976	BEND7	1178	rs7074617	A	G	0.305	0.0106	7.87e-05	0.0156	2.34e-11	0.013	9.71e-09	0.021	4.96e-07
10	13481944	cg24686497	13483087	13544976	BEND7	1143	rs11258384	C	T	0.3097	0.0161	6.75e-09	0.0142	8.23e-10	0.0167	2.19e-12	0.024	2.32e-08
10	27702309	cg13458005	27687116	27703297	PTCHD3	988	rs2505330	T	C	0.4245	-0.0351	2.63e-08	-0.0246	2.15e-11	-0.0312	1.26e-14	-0.029	3.13e-09
10	45694586	cg05960576	45650109	45681489	ANKRD30BP3	13097	rs10900186	G	A	0.4423	-0.0301	4.96e-24	-0.016	5.79e-11	-0.0178	4.61e-13	-0.014	1.64e-07
10	45694889	cg26510023	45650109	45681489	ANKRD30BP3	13400	rs10793594	G	A	0.4266	-0.0379	8.26e-28	-0.0309	1.98e-34	-0.0347	4.09e-37	-0.024	1.47e-13
10	45695008	cg03549506	45650109	45681489	ANKRD30BP3	13519	rs6593462	A	G	0.4271	-0.0253	1.34e-12	-0.0209	1.37e-16	-0.0166	1.69e-09	-0.014	6.45e-07
10	65733273	cg13238680	65281122	65384883	REEP3	348390	rs12570824	G	A	0.1336	-0.0199	9.1e-05	-0.0277	5.01e-11	-0.0249	8.89e-08	-0.014	0.0186
10	65733388	cg19573236	65281122	65384883	REEP3	348505	rs12570824	G	A	0.1336	-0.0434	1.7e-06	-0.0433	4.65e-11	-0.0385	2.86e-08	-0.02	0.0335
10	125751413	cg20250269	125767181	125853123	CHST15	15768	rs4929810	A	G	0.2259	0.0528	9.94e-08	0.0675	4e-13	0.0678	7.96e-14	0.06	7.32e-10
10	131989534	cg10969241	131934638	131978646	GLRX3	10888	rs10491079	T	C	0.1143	0.0415	3.61e-05	0.0473	8.92e-09	0.0536	2.94e-10	0.014	0.111
10	131989556	cg15638969	131934638	131978646	GLRX3	10910	rs11017128	G	A	0.1452	0.0412	5.34e-07	0.0492	2.22e-15	0.0458	1.61e-14	0.016	0.0141
10	131989655	cg06406026	131934638	131978646	GLRX3	11009	rs11017128	G	A	0.1452	0.0513	4.26e-12	0.0524	4.09e-16	0.0397	8.65e-08	0.021	0.00333
10	131989784	cg26187194	131934638	131978646	GLRX3	11138	rs11017128	G	A	0.1452	0.0373	1.98e-05	0.054	8.94e-18	0.0464	8.12e-11	0.019	0.0206
10	131989849	cg11372818	131934638	131978646	GLRX3	11203	rs11017128	G	A	0.1452	0.0554	4.74e-14	0.0538	7.3e-22	0.0503	6.46e-17	0.025	0.00448
11	2019587	cg04975775	2016405	2019105	H19	482	rs2735971	T	C	0.1834	-0.0471	3.2e-19	-0.0723	9.12e-49	-0.0609	2.76e-33	-0.031	2.31e-12
11	2019606	cg15886040	2016405	2019105	H19	501	rs2735971	T	C	0.1834	-0.0458	5.73e-25	-0.0587	9.24e-50	-0.0507	8.36e-33	-0.026	2.76e-14
11	2019930	cg18362496	2016405	2019105	H19	825	rs2735469	A	G	0.1693	0.018	0.000364	0.0242	3.29e-11	0.0142	0.000128	0.006	0.0203
11	2019943	cg24605090	2016405	2019105	H19	838	rs2735971	T	C	0.1834	0.0156	0.000427	0.0299	2.13e-18	0.0219	4.54e-10	0.007	0.0111
11	2020101	cg16675558	2016405	2019105	H19	996	rs2735971	T	C	0.1834	0.0266	1.84e-10	0.0232	1.59e-11	0.0238	5.23e-12	0.007	0.071
11	2020104	cg03996735	2016405	2019105	H19	999	rs2735971	T	C	0.1834	0.0341	3.99e-11	0.0406	7.48e-29	0.031	8.61e-13	0.004	0.424
11	2020118	cg18104242	2016405	2019105	H19	1013	rs2735971	T	C	0.1834	0.0379	1.19e-08	0.047	8.34e-29	0.0456	3.29e-21	0.011	0.0528
11	2020129	cg27300742	2016405	2019105	H19	1024	rs2735971	T	C	0.1834	0.0356	2.96e-07	0.0453	9.17e-20	0.038	9.44e-11	0.008	0.0837
11	2020279	cg25281616	2016405	2019105	H19	1174	rs217727	A	G	0.1955	-0.0135	0.000119	-0.0145	3.41e-06	-0.0183	1.09e-11	-0.008	0.00232
11	2020296	cg23476401	2016405	2019105	H19	1191	rs2107425	T	C	0.3045	-0.0158	0.00486	-0.0328	1.88e-13	-0.0352	6.32e-13	-0.014	0.000135
11	2020314	cg00237904	2016405	2019105	H19	1209	rs217727	A	G	0.1955	NA	NA	-0.0351	2.11e-10	-0.0278	4.61e-06	-0.012	0.00189
11	2020496	cg25574978	2016405	2019105	H19	1391	rs2107425	T	C	0.3045	-0.00892	0.000123	-0.0126	1.65e-09	-0.0135	3.8e-13	-0.008	0.000376
11	2020537	cg18454954	2016405	2019105	H19	1432	rs11042170	T	C	0.4979	0.00525	0.00609	0.00564	0.00221	0.0101	1.21e-10	0.003	0.00738
11	2020556	cg02886509	2016405	2019105	H19	1451	rs2107425	T	C	0.3045	-0.039	2.38e-10	-0.0284	2.21e-07	-0.0314	1.34e-09	-0.017	4.29e-07
11	2020560	cg02657360	2016405	2019105	H19	1455	rs2107425	T	C	0.3045	-0.0299	2.81e-08	-0.0209	6.32e-06	-0.0309	4.34e-13	-0.016	1.04e-09
11	2021103	cg27372170	2016405	2022696	H19	1593	rs2107425	T	C	0.3045	0.0624	1.05e-38	0.0707	8.28e-75	0.0663	1.81e-54	0.028	1.98e-18
11	2021915	cg01585333	2016405	2022696	H19	781	rs2735469	A	G	0.1693	-0.019	7.05e-06	-0.0221	1.53e-11	-0.0174	3.24e-08	-0.004	0.163
11	2163808	cg02425416	2150341	2162354	IGF2	1454	rs3741206	C	T	0.3459	0.0106	9.59e-06	0.0134	1.56e-11	0.0165	3.72e-13	0.014	5.14e-05
11	2171694	cg25742037	2150341	2170833	IGF2	861	rs4320932	C	T	0.1766	0.0291	8.88e-15	0.0253	1.76e-22	0.0233	1.17e-16	0.017	9.52e-05
11	2182618	cg25336198	2181008	2182439	INS	179	rs3741212	A	G	0.3454	-0.0113	0.000559	-0.0171	9.75e-11	-0.0109	3.3e-05	NA	NA
11	2720810	cg11297256	2629557	2721228	KCNQ1OT1	418	rs151212	C	A	0.3443	0.0318	3.64e-08	0.0315	1.07e-11	0.019	0.000202	NA	NA
11	2721591	cg09518720	2629557	2721228	KCNQ1OT1	363	rs231356	T	A	0.2877	-0.0677	4.91e-52	-0.0714	2.11e-60	-0.0711	3.57e-70	-0.047	3.96e-38
11	7110083	cg23916104	7110164	7112379	RBMXL2	81	rs7114066	G	C	0.4177	0.0437	8.33e-07	0.0541	4.09e-12	0.0506	3e-09	0.023	0.00339
11	14281011	cg02886208	13984183	14289679	SPON1	8668	rs10766125	T	C	0.1908	-0.0499	1.77e-09	-0.0409	9.3e-15	-0.043	1.79e-13	-0.044	3.9e-07
11	14281053	cg02251663	13984183	14289679	SPON1	8626	rs12286366	A	G	0.1897	-0.0331	4.12e-10	-0.0289	7.78e-09	-0.0324	1.2e-13	-0.028	0.000171
11	60414689	cg17588350	60383223	60454621	LINC00301	31466	rs1994457	A	G	0.3585	0.0159	0.000137	0.0162	1.54e-10	0.0174	8.09e-12	0.019	1.76e-09
11	73676012	cg25592907	73661363	73681332	DNAJB13	5320	rs605442	T	C	0.3847	0.0386	1.12e-21	0.0399	4.4e-30	0.0362	5.59e-26	0.023	9.78e-06
11	89867911	cg14304817	89867817	89925779	NAALAD2	94	rs10734123	A	G	0.3396	0.00721	0.000439	0.0115	1.81e-11	0.0119	0.000415	0.005	0.14
12	9555480	cg13830619	9549652	9560010	LOC728715	4530	rs10743781	T	C	0.07338	0.131	6.27e-08	0.135	4.91e-11	0.119	3.77e-08	0.099	0.00193
12	31272112	cg17292337	31226778	31257725	DDX11	14387	rs7309642	A	G	0.1174	-0.0665	5.03e-16	-0.0652	9.78e-16	-0.0749	1.99e-18	-0.106	8.05e-10
12	31272114	cg10317314	31226778	31257725	DDX11	14389	rs7309642	A	G	0.1174	-0.0854	5.79e-20	-0.0853	3.01e-21	-0.0923	4.04e-20	-0.126	1.62e-10
12	31272119	cg14687298	31226778	31257725	DDX11	14394	rs7309642	A	G	0.1174	-0.0883	7.55e-17	-0.0884	8.57e-20	-0.0896	1.11e-16	-0.124	1.65e-10
12	31272865	cg08537890	31226778	31257725	DDX11	15140	rs11051208	G	A	0.1976	0.0823	8.86e-42	0.0867	6.09e-43	0.0838	3.08e-51	0.135	8.43e-21
12	34506462	cg02590409	34175215	34181236	ALG10	325226	rs10466832	T	C	0.3941	0.0326	2.63e-14	0.03	2.81e-15	0.0269	9.77e-11	NA	NA
12	34514461	cg19787556	34175215	34181236	ALG10	333225	rs10743845	T	C	0.4167	0.0352	9.39e-07	0.0421	7.35e-12	0.047	4.05e-15	NA	NA
12	34528122	cg26926768	34175215	34181236	ALG10	346886	rs10743845	T	C	0.4167	-0.0174	1.53e-08	-0.0171	4.87e-15	-0.0109	4.57e-06	NA	NA
12	122356390	cg21171335	122356462	122441832	WDR66	72	rs10840631	C	T	0.4932	-0.0362	6.97e-20	-0.0394	5.7e-23	-0.0386	4.66e-19	-0.06	2.97e-13
12	122356400	cg22618164	122356462	122441832	WDR66	62	rs10840631	C	T	0.4932	-0.0403	1.81e-21	-0.0387	2.9e-22	-0.0374	1.01e-21	-0.058	2.76e-13
12	122356598	cg21016266	122356462	122441832	WDR66	136	rs10840631	C	T	0.4932	-0.0184	3.11e-13	-0.0195	1.36e-14	-0.016	6.48e-11	-0.032	5.48e-12
12	122356781	cg10207240	122356462	122441832	WDR66	319	rs11612028	G	C	0.4969	0.0133	1.36e-08	0.0117	2.8e-10	0.0111	1.53e-07	0.015	6.76e-10
13	48891544	cg24342013	48877882	49056026	RB1	13662	rs9316395	A	T	0.2867	0.0669	2.6e-47	0.0483	2.82e-59	0.0488	3.65e-61	0.04	2.26e-18
13	48892244	cg11408952	48877882	49056026	RB1	14362	rs9316395	A	T	0.2867	0.0568	2.91e-36	0.0894	3.51e-73	0.0884	1.59e-61	0.073	2.22e-17
13	48892551	cg27182551	48877882	49056026	RB1	14669	rs9316395	A	T	0.2867	0.014	0.000524	0.0336	1.72e-20	0.0317	1.47e-18	0.023	6.73e-11
13	114965537	cg07615111	115000319	115038201	CDC16	34782	rs7324447	G	A	0.3255	0.0173	0.00473	0.0331	2.71e-11	0.0188	0.000344	0.011	0.0909
13	114965839	cg12584960	115000319	115038201	CDC16	34480	rs9562157	A	G	0.3056	-0.0383	1.41e-10	-0.0372	6.5e-13	-0.0292	2.08e-09	-0.025	0.000461
14	71606274	cg15816911	71374121	71582099	PCNX1	24175	rs221900	T	C	0.4476	-0.022	2.69e-10	-0.0222	4.07e-20	-0.0185	5.54e-12	-0.015	4.48e-07
14	71606506	cg07012739	71374121	71582099	PCNX1	24407	rs2240341	T	C	0.4534	-0.0155	2.96e-07	-0.014	2.72e-10	-0.0112	5.06e-05	-0.01	5.82e-06
14	101194145	cg09971646	101193201	101204561	DLK1	944	rs1004573	C	G	0.1373	0.0818	9.85e-19	0.11	2.65e-46	0.099	4.28e-31	0.075	3.03e-18
14	101194267	cg19628497	101193201	101204561	DLK1	1066	rs1004573	C	G	0.1373	0.0842	2.44e-36	0.103	8.53e-72	0.0973	6.19e-66	0.103	5.84e-22
14	101194748	cg18279536	101193201	101204561	DLK1	1547	rs1004573	C	G	0.1373	0.0581	1.62e-33	0.0832	3.39e-106	0.0768	5.92e-78	0.078	4.05e-18
14	101195312	cg18121862	101193201	101204561	DLK1	2111	rs1004573	C	G	0.1373	0.0274	1.08e-14	0.0411	6.19e-37	0.0401	3.41e-28	0.042	2.14e-14
14	101294147	cg08698721	101292468	101327360	MEG3	1679	rs7156824	A	C	0.1232	0.0407	2e-20	0.0304	6.16e-18	0.0334	1.84e-28	0.032	3.57e-14
14	101367300	cg16126137	101377475	101377550	MIR370	10175	rs1956128	A	T	0.2395	0.0599	9.89e-12	0.0809	1.13e-32	0.0657	1.73e-23	0.028	4.59e-07
14	101512592	cg02882979	101512791	101512875	MIR487B	199	rs10083406	C	A	0.1651	-0.061	1.18e-14	-0.0768	2.13e-43	-0.0512	3.86e-16	-0.042	2.83e-09
14	101512612	cg19560831	101512791	101512875	MIR487B	179	rs10083406	C	A	0.1651	-0.0361	2.09e-09	-0.0449	7.36e-45	-0.0334	1.68e-25	-0.043	9.72e-15
14	101512653	cg18863119	101512791	101512875	MIR487B	138	rs10083406	C	A	0.1651	-0.0469	8.43e-22	-0.0576	1.21e-34	-0.0422	1.62e-21	-0.037	4.61e-10
14	101535084	cg25952596	101536247	101539273	MEG9	1163	rs7147503	T	C	0.3836	0.0735	1.1e-24	0.085	1.66e-37	0.0852	2.21e-37	0.062	6.67e-25
14	101539612	cg04115307	101536247	101539273	MEG9	339	rs7143379	T	A	0.07914	-0.0474	3.79e-10	-0.00915	0.199	-0.00873	0.223	0.024	0.181
14	101618194	cg02162144	101536247	101539273	MEG9	78921	rs4906063	T	C	0.2102	0.0254	1.74e-08	0.0308	2.97e-11	0.0256	7.56e-08	0.036	2.22e-06
14	101618406	cg08082788	101536247	101539273	MEG9	79133	rs4906063	T	C	0.2102	0.031	1.21e-08	0.03	2.11e-18	0.0302	8.71e-12	0.026	5.28e-06
14	101696245	cg04165845	101536247	101539273	MEG9	156972	rs17587049	A	C	0.2096	-0.0362	5.97e-22	-0.0398	3.65e-33	-0.0427	4.33e-41	-0.031	1.12e-06
14	101696494	cg06741336	101536247	101539273	MEG9	157221	rs17587049	A	C	0.2096	-0.0141	1.68e-09	-0.0161	7.06e-12	-0.0178	2.05e-16	-0.014	0.0017
14	106183770	cg10832239	106135913	106139144	ELK2AP	44626	rs4977158	G	T	0.02987	0.124	3.56e-10	0.12	2.13e-11	NA	>0.05	NA	NA
14	106374384	cg10270204	106383837	106398502	FAM30A	9453	rs17646414	T	C	0.03459	NA	>0.05	-0.0237	1.37e-10	NA	>0.05	NA	NA
15	24105674	cg07956282	24220293	24333301	PWRN4	114619	rs1380551	G	A	0.1494	-0.0258	7.06e-08	-0.0263	3.5e-11	-0.0223	1.72e-08	-0.018	0.000599
15	24506388	cg13749113	24409925	24415053	PWRN2	91335	rs12911863	C	T	0.4864	-0.0763	1.34e-63	-0.097	7.24e-84	-0.0839	1.88e-74	NA	NA
15	24672032	cg26288595	24686273	24693114	PWRN3	14241	rs8033671	T	C	0.315	0.0369	2.34e-13	0.0642	1.24e-39	0.0606	8.18e-31	NA	NA
15	24672463	cg22261467	24686273	24693114	PWRN3	13810	rs12592162	A	G	0.1226	-0.0318	1.13e-10	-0.0234	3.76e-09	-0.0244	3.31e-08	NA	NA
15	24672531	cg26708976	24686273	24693114	PWRN3	13742	rs12592162	A	G	0.1226	-0.039	2.5e-19	-0.033	8.57e-14	-0.0396	1.09e-18	NA	NA
15	24803245	cg03402443	24803303	24832926	PWRN1	58	rs6576317	A	C	0.4334	0.0258	2.67e-14	0.0232	2.3e-16	0.0228	4.58e-13	NA	NA
15	25092069	cg25030262	25101686	25223870	SNRPN	9617	rs736008	C	T	0.4465	0.0195	9.9e-07	0.0245	1.97e-12	0.0187	2.88e-07	0.026	1.45e-08	* BSGS proxy used.
15	25093244	cg25978208	25101686	25223870	SNRPN	8442	rs1975725	G	A	0.4565	-0.0138	4.27e-05	-0.0195	3.67e-12	-0.0122	1.49e-05	-0.004	0.185
15	25093366	cg02171545	25101686	25223870	SNRPN	8320	rs12437599	T	C	0.1986	-0.0487	1.72e-10	-0.0188	0.0133	-0.0225	0.00126	-0.02	0.00313
15	25093521	cg22678136	25101686	25223870	SNRPN	8165	rs12437599	T	C	0.1986	-0.0412	6.68e-16	-0.0255	1.55e-06	-0.0289	7.14e-09	-0.027	1.25e-06
15	25123287	cg27644292	25101686	25223870	SNRPN	21601	rs17179228	C	G	0.1085	-0.0578	2.34e-09	-0.0529	1.63e-10	-0.0592	4.97e-13	-0.023	0.0965
15	25123381	cg08560373	25101686	25223870	SNRPN	21695	rs17179228	C	G	0.1085	-0.04	8.17e-06	-0.0482	9.42e-11	-0.0306	0.000317	0.005	0.679
15	25123491	cg25657700	25101686	25223870	SNRPN	21805	rs17179228	C	G	0.1085	-0.0523	5.46e-10	-0.0589	1.4e-18	-0.0578	9.26e-14	-0.017	0.00616
15	25123549	cg24993443	25101686	25223870	SNRPN	21863	rs4906933	A	C	0.2904	-0.0459	1.48e-08	-0.0485	4.56e-12	-0.0545	5.08e-13	-0.011	0.237
15	25123688	cg01786704	25101686	25223870	SNRPN	22002	rs12906774	C	G	0.2945	-0.082	2.01e-27	-0.0862	1.69e-33	-0.0864	3.33e-33	NA	NA
15	40779019	cg15385345	40763159	40765357	CHST14	13662	rs11070295	T	C	0.3412	-0.0206	2.52e-10	-0.00781	0.000913	-0.0105	3.18e-05	-0.003	0.00548
15	99408958	cg12553689	99327654	99327731	IGF1R	81227	rs11247377	G	A	0.07966	-0.053	8.97e-15	-0.0665	3.8e-20	-0.0681	2.77e-22	-0.049	1.92e-14
15	99789622	cg26163234	99676527	99789824	TTC23	202	rs12911333	A	T	0.07233	0.0681	3.07e-11	0.0656	3.04e-11	0.05	8.83e-06	0.032	0.00813
15	99789855	cg16052317	99676527	99789824	TTC23	31	rs12911333	A	T	0.07233	0.0606	2.9e-08	0.0569	8.18e-09	0.0576	1.72e-11	0.038	0.00234
15	101098829	cg02597199	101098870	101100004	LOC102723335	41	rs12915921	T	C	0.2264	0.0318	7.23e-10	0.0329	1.97e-11	0.0256	6.09e-08	0.033	0.000108
16	3304449	cg08260052	3292027	3306627	MEFV	2178	rs224217	G	A	0.4969	0.0184	6.11e-05	0.0231	1.66e-09	0.0275	2.73e-15	0.018	0.000185
16	3355951	cg04234063	3356211	3368576	ZNF75A	260	rs220381	G	A	0.3302	0.0169	4.74e-10	0.0164	9.71e-12	0.0146	9.07e-07	0.013	8.63e-05
16	3464107	cg01330954	3451189	3459366	ZNF174	4741	rs17136367	C	G	0.1316	-0.013	0.00111	-0.0254	1.03e-10	-0.013	0.00053	-0.017	0.00143
16	3481785	cg09681675	3482421	3493537	ZNF597	636	rs171634	A	G	0.2259	0.0486	1.95e-16	0.127	1.65e-68	0.133	3.79e-58	0.113	3.11e-30
16	3481970	cg02880119	3482421	3493537	ZNF597	451	rs171634	A	G	0.2259	-0.107	5.38e-100	-0.122	7.01e-162	-0.118	3.57e-113	-0.077	2.46e-51
16	3507492	cg21433313	3507984	3536963	NAA60	492	rs1690450	A	G	0.3339	-0.00887	0.00069	-0.0101	8.48e-12	-0.00947	2.25e-07	-0.012	9.89e-07
16	3988694	cg01971227	3997625	4000445	LOC102724927	8931	rs2238439	A	G	0.2159	0.0246	1.48e-06	0.0301	3.3e-10	0.0222	6.22e-06	0.016	0.00468
16	3988869	cg05351887	3997625	4000445	LOC102724927	8756	rs2531995	C	T	0.3763	0.0275	9.65e-08	0.0267	1.01e-08	0.0311	6.84e-11	0.032	5.17e-07
16	75563489	cg02390813	75562427	75569068	CHST5	1062	rs2550886	C	T	0.251	-0.0287	2.49e-08	-0.0294	9.3e-13	-0.0209	6.95e-08	-0.026	7.92e-08
16	89740564	cg03605463	89724151	89736866	SPATA33	3698	rs2115401	T	C	0.4104	-0.0662	1.02e-77	-0.0733	6.52e-86	-0.0759	1.01e-77	-0.068	3.77e-26
16	89740639	cg09827496	89724151	89736866	SPATA33	3773	rs467357	G	A	0.4355	-0.0513	1.09e-46	-0.0466	2.61e-44	-0.0527	1.03e-47	-0.044	7.53e-26
18	77376639	cg19109570	77398927	77439745	LOC284241	22288	rs7233068	A	G	0.3197	0.0213	7.17e-07	0.0277	3.68e-15	0.0289	1.78e-13	0.024	4.64e-10
18	77376689	cg10929690	77398927	77439745	LOC284241	22238	rs3786235	G	C	0.185	-0.0606	1.71e-17	-0.0633	6.41e-22	-0.0574	6.01e-23	-0.053	5.56e-13
18	77377119	cg22048216	77398927	77439745	LOC284241	21808	rs7233068	A	G	0.3197	0.0273	6.04e-13	0.023	3.75e-10	0.0267	2.09e-13	0.017	0.000702
18	77659572	cg12092346	77623667	77659816	KCNG2	244	rs4798923	A	G	0.3438	-0.0499	5.77e-15	-0.0373	7.44e-13	-0.0374	9.65e-12	-0.031	1.6e-07
18	77659695	cg05491587	77623667	77659816	KCNG2	121	rs12456484	G	C	0.4119	-0.0575	4.63e-19	-0.0569	8.67e-22	-0.0542	1.29e-20	NA	NA
18	77659949	cg08155312	77623667	77659816	KCNG2	133	rs11081573	C	T	0.2919	0.0234	5.66e-06	0.0269	2.25e-11	0.0242	4.02e-08	0.022	2.39e-07
18	77905119	cg18973878	77905806	77929616	PARD6G-AS1	687	rs11659843	T	A	0.1944	-0.0223	7.55e-07	-0.0407	5.32e-21	-0.0227	1.95e-07	-0.04	1.12e-07
18	77905355	cg16737533	77905806	77929616	PARD6G-AS1	451	rs12970236	T	C	0.3978	0.0221	2.23e-06	0.027	2.9e-11	0.0157	0.000311	0.019	0.000544
18	77905408	cg19774868	77905806	77929616	PARD6G-AS1	398	rs3809927	G	C	0.3978	-0.0202	6.03e-05	-0.0294	1.13e-10	-0.0243	2.27e-08	-0.041	2.24e-08
18	77905663	cg20191338	77905806	77929616	PARD6G-AS1	143	rs12970236	T	C	0.3978	0.0237	4.78e-07	0.0286	4.18e-10	0.0128	0.000577	0.025	0.000109
18	77917615	cg19815565	77915116	78005397	PARD6G	2499	rs3809927	G	C	0.3978	0.0232	3.37e-06	0.0323	6.31e-10	0.0287	1.77e-10	0.042	2.44e-07
18	77917647	cg13590055	77915116	78005397	PARD6G	2531	rs3809927	G	C	0.3978	0.0319	1.48e-08	0.0368	6.77e-10	0.0327	2.43e-10	0.046	1.71e-07
18	77918142	cg21237861	77915116	78005397	PARD6G	3026	rs3809927	G	C	0.3978	0.0216	3.37e-05	0.0233	4.79e-06	0.0367	2.47e-14	0.038	2.86e-09
18	77918588	cg07500432	77915116	78005397	PARD6G	3472	rs3809927	G	C	0.3978	0.0278	4.31e-11	0.02	1.59e-08	0.0253	2.29e-14	0.019	2.6e-11
19	4784940	cg22992730	4791727	4795571	FEM1A	6787	rs3087692	A	G	0.1824	-0.0978	7.88e-23	-0.114	6.27e-34	-0.127	4.51e-38	-0.076	0.000177
19	4785298	cg04512892	4791727	4795571	FEM1A	6429	rs3087692	A	G	0.1824	-0.0267	7.16e-09	-0.0275	1.88e-13	-0.0334	2.37e-17	-0.02	0.00155
19	12624832	cg01559901	12636183	12662356	ZNF564	11351	rs4804712	T	G	0.2395	0.0234	4.75e-14	0.0215	1.01e-11	0.018	1e-09	0.017	1.87e-07
19	21666098	cg27663389	21666516	21686040	LINC00664	418	rs7259888	G	A	0.4025	-0.0216	1.17e-06	-0.0293	2.38e-15	-0.0274	1.67e-11	-0.019	1.78e-05
19	21666552	cg10831725	21666516	21686040	LINC00664	36	rs2650808	C	G	0.1819	-0.0456	1.34e-12	-0.035	8.42e-11	-0.0378	1.58e-08	-0.044	5.37e-08
19	21666788	cg06405146	21666516	21686040	LINC00664	272	rs2562458	G	A	0.2034	-0.0398	1.57e-13	-0.0428	7.88e-18	-0.041	1.12e-13	-0.035	1.5e-11
19	49340593	cg26267310	49340353	49371884	PLEKHA4	240	rs16982311	T	C	0.1661	0.032	1.63e-11	0.0237	2.07e-10	0.0265	2.16e-09	0.026	7.35e-05
19	49340765	cg19024700	49340353	49371884	PLEKHA4	412	rs2131093	T	A	0.1625	0.0368	5.21e-11	0.0259	4.58e-07	0.0291	3.55e-09	0.025	0.00383
19	54041329	cg04522821	54041332	54083523	ZNF331	3	rs16984967	C	A	0.1122	-0.0685	4.12e-11	-0.0827	5.37e-20	-0.0687	4.45e-18	-0.084	1.71e-47
19	54041398	cg05338009	54041332	54083523	ZNF331	66	rs4803144	T	C	0.2704	-0.0426	4.28e-14	-0.041	5.81e-13	-0.0361	3.72e-11	NA	NA
19	54057208	cg06860848	54057752	54083523	ZNF331	544	rs9676408	A	T	0.2757	0.0138	2.7e-05	0.0167	3.48e-11	0.0163	1.76e-10	NA	NA
19	57350292	cg27519373	57321444	57352094	PEG3	1802	rs12462610	A	T	0.1164	-0.0629	9.16e-06	-0.0815	2.49e-10	-0.0709	1.65e-09	-0.039	7.86e-05
19	57350313	cg18516833	57321444	57352094	PEG3	1781	rs12462610	A	T	0.1164	-0.0533	2.37e-07	-0.0574	1.01e-10	-0.0569	5.45e-10	-0.016	0.0013
19	57350503	cg07310951	57321444	57352094	PEG3	1591	rs2040857	C	T	0.2416	-0.0106	4.19e-09	-0.01	3.77e-09	-0.0128	2.74e-18	NA	NA
19	57376177	cg06627087	57352269	57359922	MIMT1	16255	rs411808	C	T	0.2002	-0.0515	2.99e-16	-0.0453	5.72e-17	-0.0402	2.12e-12	-0.029	5.97e-05
19	58566643	cg18075691	58545433	58565999	ZSCAN1	644	rs4801552	G	A	0.468	0.048	1.09e-13	0.0419	1.56e-11	0.0424	2.93e-12	0.04	7.45e-07
20	32254706	cg00478435	32254303	32256331	ACTL10	403	rs6088244	T	C	0.4769	-0.00521	2.86e-06	-0.00833	5.07e-14	-0.00527	5.96e-07	-0.011	0.000708
20	32255052	cg07470512	32254303	32256331	ACTL10	749	rs6088244	T	C	0.4769	-0.025	1.76e-18	-0.0302	2.03e-32	-0.0244	8.8e-22	-0.038	1.08e-08
20	32255491	cg03904042	32254303	32256331	ACTL10	840	rs6088244	T	C	0.4769	-0.0399	2.59e-16	-0.0584	8.18e-30	-0.0452	8.88e-24	-0.055	1.43e-08
20	32255988	cg14921437	32254303	32256331	ACTL10	343	rs6088244	T	C	0.4769	-0.0293	1.58e-19	-0.0404	5.67e-36	-0.037	2.41e-30	-0.036	3.91e-08
20	32256071	cg13403462	32254303	32256331	ACTL10	260	rs6088244	T	C	0.4769	-0.0334	1.34e-17	-0.0455	4.16e-38	-0.0385	1.7e-25	-0.04	1.84e-07
20	36148320	cg06179486	36145818	36148705	BLCAP	385	rs6066850	A	G	0.2343	-0.017	7.24e-07	-0.0226	1.04e-17	-0.0191	2.54e-11	-0.02	4.91e-12
20	36148604	cg23757721	36145818	36148705	BLCAP	101	rs2064638	G	A	0.2212	-0.0585	1.3e-30	-0.0606	2.84e-41	-0.0584	6.86e-36	-0.043	1.94e-23
20	36148615	cg26083330	36145818	36148705	BLCAP	90	rs2064638	G	A	0.2212	-0.0489	7.15e-27	-0.0512	3.43e-42	-0.0503	1.74e-31	-0.037	2.28e-23
20	36148620	cg22551578	36145818	36148705	BLCAP	85	rs2092869	G	A	0.2107	-0.0339	5.32e-05	-0.0605	9.56e-17	-0.0467	1.79e-08	-0.037	5.09e-13
20	36148642	cg04489586	36145818	36148705	BLCAP	63	rs10854179	A	C	0.2227	-0.0278	1.15e-19	-0.0337	1.36e-32	-0.0365	5.7e-35	-0.029	9.18e-24
20	36148672	cg23605670	36145818	36148705	BLCAP	33	rs2092869	G	A	0.2107	-0.0302	6.62e-07	-0.0357	6.21e-12	-0.0427	2.98e-13	-0.027	1.59e-15
20	36148679	cg12862537	36145818	36148705	BLCAP	26	rs6066850	A	G	0.2343	-0.0339	1.12e-06	-0.0433	1.65e-12	-0.0393	1.32e-07	-0.035	1.94e-15
20	36148699	cg10981598	36145818	36148705	BLCAP	6	rs6066850	A	G	0.2343	-0.0339	1.48e-07	-0.0449	3.24e-18	-0.039	2.37e-07	-0.031	9.89e-17
20	36148738	cg13790727	36145818	36148705	BLCAP	33	rs2064638	G	A	0.2212	-0.0381	9.48e-24	-0.04	1.92e-37	-0.0426	4.62e-31	-0.032	9.58e-24
20	36148767	cg20783699	36145818	36148705	BLCAP	62	rs6066850	A	G	0.2343	-0.0404	2.67e-09	-0.0462	3.5e-18	-0.0448	1.77e-11	-0.033	1.27e-17
20	36148775	cg25712981	36145818	36148705	BLCAP	70	rs6066850	A	G	0.2343	-0.0491	2.05e-11	-0.0449	2.39e-15	-0.0426	4.28e-10	-0.028	7.49e-13
20	36148779	cg03615235	36145818	36148705	BLCAP	74	rs6066850	A	G	0.2343	-0.0525	5.4e-12	-0.0465	4.11e-17	-0.0467	2.64e-10	-0.035	1.08e-16
20	36148791	cg17643025	36145818	36148705	BLCAP	86	rs6066850	A	G	0.2343	-0.0429	3.87e-11	-0.0418	4.07e-17	-0.0351	1.29e-08	-0.032	8.13e-16
20	36148803	cg14469070	36145818	36148705	BLCAP	98	rs1474874	A	G	0.2217	-0.0331	8.19e-07	-0.0329	4.39e-11	-0.0332	5.46e-09	-0.031	6.31e-15
20	36148928	cg22943498	36145818	36148991	BLCAP	63	rs6019102	C	T	0.2206	-0.0528	2.82e-07	-0.0514	6.43e-09	-0.066	2.13e-11	-0.053	1.56e-18
20	36148954	cg14765818	36145818	36148991	BLCAP	37	rs2064638	G	A	0.2212	-0.0368	7.04e-30	-0.039	3.65e-55	-0.0408	1.29e-39	-0.035	1.18e-27
20	36148961	cg08402058	36145818	36148991	BLCAP	30	rs2064638	G	A	0.2212	-0.0355	6.71e-28	-0.0409	2.4e-46	-0.0424	2.75e-43	-0.034	3.02e-27
20	36148994	cg15473473	36145818	36148991	BLCAP	3	rs10854179	A	C	0.2227	-0.0408	3.72e-07	-0.047	1.93e-14	-0.0525	3.01e-12	-0.038	1.53e-15
20	36149013	cg07156273	36145818	36148991	BLCAP	22	rs2064638	G	A	0.2212	-0.0411	9.11e-07	-0.0383	1.16e-11	-0.0409	5.16e-09	-0.043	3.19e-17
20	36149022	cg01466133	36145818	36148991	BLCAP	31	rs2064638	G	A	0.2212	-0.0352	3.89e-06	-0.0364	9.05e-12	-0.0397	2.36e-08	-0.044	3.03e-18
20	36149053	cg24338351	36145818	36148991	BLCAP	62	rs2425354	T	C	0.2227	-0.0387	1.25e-23	-0.0433	9.42e-36	-0.0465	6.84e-46	-0.032	3.18e-23
20	36149081	cg24675557	36145818	36148991	BLCAP	90	rs10854179	A	C	0.2227	-0.0614	1.07e-12	-0.0436	1.27e-11	-0.0592	4.96e-13	-0.037	6.54e-16
20	36149112	cg20479660	36145818	36148991	BLCAP	121	rs13036454	A	C	0.2191	-0.0459	3.02e-10	-0.0452	1.63e-17	-0.0476	3.36e-14	-0.037	5.51e-18
20	36149119	cg22421148	36145818	36148991	BLCAP	128	rs2092869	G	A	0.2107	-0.0497	4.62e-14	-0.0444	8.42e-19	-0.0465	1.62e-15	-0.033	6.51e-16
20	36149121	cg22510412	36145818	36148991	BLCAP	130	rs13036454	A	C	0.2191	-0.047	5.88e-12	-0.0472	4.12e-20	-0.0481	7.43e-16	-0.041	1.57e-18
20	36149185	cg03061677	36145818	36148991	BLCAP	194	rs6066850	A	G	0.2343	-0.0393	1.76e-09	-0.0464	1.03e-18	-0.0457	2.31e-13	-0.03	1.49e-12
20	36149188	cg00576435	36145818	36148991	BLCAP	197	rs6066850	A	G	0.2343	-0.0431	5.44e-11	-0.0419	8.59e-19	-0.0442	6.76e-18	-0.032	1.85e-15
20	36149194	cg18433380	36145818	36148991	BLCAP	203	rs6066850	A	G	0.2343	-0.0437	1.79e-10	-0.049	8.85e-20	-0.0458	4.38e-15	-0.033	4.99e-14
20	36149231	cg16648571	36145818	36148991	BLCAP	240	rs1474874	A	G	0.2217	-0.0455	5.7e-15	-0.0497	2.93e-24	-0.0503	5.87e-19	-0.033	2.02e-15
20	36149271	cg04810287	36145818	36148991	BLCAP	280	rs6066850	A	G	0.2343	-0.0344	1.34e-07	-0.0353	1.92e-12	-0.0434	4.53e-14	-0.034	3.78e-15
20	36149452	cg25962605	36149607	36152090	NNAT	155	rs2425335	T	C	0.218	-0.0229	6.44e-09	-0.0315	5.62e-16	-0.0281	1.48e-14	-0.019	5.02e-11
20	36149455	cg21588305	36149607	36152090	NNAT	152	rs2064638	G	A	0.2212	-0.0273	3.61e-10	-0.0382	1.15e-22	-0.0304	4.13e-15	-0.029	1.33e-16
20	47012991	cg00500770	46988653	46999381	LINC00494	13610	rs7267199	G	T	0.4078	-0.024	7.22e-13	-0.0247	2.26e-20	-0.0193	3.17e-14	-0.021	8.14e-08
20	47013687	cg07019386	46988653	46999381	LINC00494	14306	rs7267199	G	T	0.4078	-0.0389	4e-14	-0.0394	1.2e-18	-0.0419	7.58e-18	-0.025	1.19e-06
20	47013814	cg00070912	46988653	46999381	LINC00494	14433	rs7267199	G	T	0.4078	-0.0202	3.51e-11	-0.0187	6.3e-12	-0.0167	7.29e-11	-0.016	9.02e-08
20	47013841	cg25181043	46988653	46999381	LINC00494	14460	rs7267199	G	T	0.4078	-0.0519	4e-21	-0.0469	1.21e-21	-0.0432	2.33e-16	-0.036	3.96e-09
20	57414039	cg04132853	57414772	57486251	GNAS	733	rs6064714	G	A	0.163	-0.0407	2.96e-12	-0.0441	7.81e-30	-0.0316	4.34e-12	-0.02	2.24e-13
20	57414059	cg25090051	57414772	57486251	GNAS	713	rs6064714	G	A	0.163	-0.0384	2.93e-19	-0.0416	4.98e-44	-0.0463	1.47e-40	-0.025	1.46e-21
20	57414162	cg00732970	57414772	57486251	GNAS	610	rs3761264	T	C	0.4523	0.0231	2.17e-08	0.0202	1.57e-11	0.0185	3.19e-10	0.011	4.17e-14
20	57414217	cg17696847	57414772	57486251	GNAS	555	rs1800905	A	G	0.3595	0.0519	1.29e-50	0.0516	4.03e-75	0.0537	7.89e-69	0.014	3.32e-10
20	57414274	cg23732978	57414772	57486251	GNAS	498	rs1800905	A	G	0.3595	-0.138	1.14e-118	-0.138	8.59e-189	-0.12	8.78e-116	-0.139	6.34e-63
20	57414351	cg20019489	57414772	57486251	GNAS	421	rs6064714	G	A	0.163	-0.0529	1.03e-17	-0.073	2.08e-44	-0.0688	7.72e-32	-0.041	4.18e-15
20	57414407	cg02274728	57414772	57486251	GNAS	365	rs6064714	G	A	0.163	-0.0375	1.09e-06	-0.0345	1.33e-10	-0.0502	2.41e-17	-0.018	2.14e-10
20	57425994	cg26102503	57393972	57425958	GNAS-AS1	36	rs6100232	C	T	0.206	-0.0254	5.15e-09	-0.0336	2.48e-17	-0.0291	8.07e-13	-0.027	4.04e-17
20	57426420	cg06200857	57393972	57425958	GNAS-AS1	462	rs6026560	C	T	0.1918	-0.108	9.99e-78	-0.12	8.17e-134	-0.115	4.22e-104	-0.083	2.29e-65
20	57426425	cg08091561	57393972	57425958	GNAS-AS1	467	rs6026560	C	T	0.1918	-0.105	1.11e-98	-0.112	1.94e-145	-0.109	3.52e-132	-0.089	1.02e-66
20	57426545	cg07947033	57393972	57425958	GNAS-AS1	587	rs6026560	C	T	0.1918	-0.114	1.62e-131	-0.122	9.87e-155	-0.111	1.21e-126	-0.105	2.9e-67
20	57426570	cg06693667	57393972	57425958	GNAS-AS1	612	rs6026560	C	T	0.1918	-0.018	2.12e-11	-0.0148	1.83e-08	-0.0116	1.43e-06	-0.011	1.38e-15
20	57426743	cg04677683	57393972	57425958	GNAS-AS1	785	rs6015389	C	T	0.3616	-0.0548	1.06e-82	-0.0593	1.64e-93	-0.0581	3.66e-92	-0.048	5.34e-61
20	57426749	cg15160445	57393972	57425958	GNAS-AS1	791	rs6015389	C	T	0.3616	-0.0642	6.9e-101	-0.0686	1.14e-111	-0.0645	9.94e-96	-0.053	7.86e-59
20	57426757	cg25326570	57393972	57425958	GNAS-AS1	799	rs6015389	C	T	0.3616	-0.0551	5.92e-74	-0.0628	1.94e-90	-0.0584	4.88e-91	-0.048	3.33e-52
20	57426759	cg23249369	57393972	57425958	GNAS-AS1	801	rs6015389	C	T	0.3616	-0.0443	5.87e-30	-0.0448	9.72e-33	-0.0406	4.71e-27	-0.029	9.8e-39
20	57426935	cg03606258	57393972	57425958	GNAS-AS1	977	rs11699704	C	T	0.1462	-0.326	5.06e-167	-0.332	2.45e-164	-0.328	2.14e-190	-0.378	5.93e-80
20	57427117	cg13728472	57428035	57486251	GNAS-AS1	918	rs6015389	C	T	0.3616	0.0168	5.57e-10	0.0172	3.88e-14	0.0193	7.61e-20	0.018	2.65e-22
20	57427146	cg24617313	57428035	57486251	GNAS-AS1	889	rs6015389	C	T	0.3616	-0.192	2.29e-284	-0.202	0	-0.196	0	-0.176	1.49e-75
20	57463325	cg20213508	57463467	57475554	GNAS-AS1	142	rs6026592	A	G	0.3564	0.0154	3.11e-06	0.0188	1.94e-12	0.0158	4.36e-09	0.011	0.000105
20	57463503	cg11480267	57463467	57475554	GNAS-AS1	36	rs2057291	A	G	0.3229	0.055	1.87e-44	0.0676	2.63e-72	0.0582	1.59e-70	0.032	7.13e-12
20	57463991	cg09885502	57438810	57463865	LOC101927932	126	rs2057291	A	G	0.3229	0.348	6.76e-147	0.367	2.66e-203	0.345	2.79e-161	0.087	4.86e-08
20	57464000	cg03837903	57438810	57463865	LOC101927932	135	rs2057291	A	G	0.3229	0.0515	2.11e-19	0.0563	3.65e-29	0.0528	2.29e-26	0.033	1.16e-14
21	38630234	cg11287055	38595725	38639833	DSCR3	9599	rs2051399	T	C	0.25	-0.0497	1.07e-15	-0.0441	3.42e-11	-0.0462	5.71e-12	-0.049	3.39e-05
21	38630506	cg18380783	38595725	38639833	DSCR3	9327	rs4618141	G	A	0.3994	-0.0135	3.98e-08	-0.00862	3.18e-06	-0.0109	3.68e-11	-0.017	3.9e-05
21	38630728	cg16704958	38595725	38639833	DSCR3	9105	rs7280237	A	C	0.4733	-0.0235	1.57e-08	-0.0274	3.24e-14	-0.0223	1.15e-09	-0.02	0.00328
21	40757691	cg00606841	40759691	40769815	WRB	2000	rs2244352	T	G	0.3333	0.0185	9.79e-08	0.0291	7.12e-23	0.0349	5.73e-30	0.022	6.33e-22
21	40757899	cg26710963	40759691	40769815	WRB	1792	rs2836994	C	T	0.3276	0.00619	0.0316	0.00983	4.86e-05	0.0162	6.3e-11	0.008	1.94e-08
21	48081619	cg21461082	48055506	48081190	PRMT2	429	rs7283192	G	C	0.1609	-0.059	5.02e-10	-0.0548	2.03e-12	-0.0595	6.59e-11	-0.024	0.00119
21	48081686	cg24877093	48055506	48081190	PRMT2	496	rs6518306	T	C	0.1122	-0.0646	2.96e-19	-0.0588	2.66e-15	-0.0585	1.73e-16	-0.046	6.14e-07
22	31500896	cg21361322	31500757	31503573	SELENOM	139	rs11705137	C	T	0.4864	-0.0188	2.02e-07	-0.028	3.26e-16	-0.0222	4.18e-10	-0.018	1.01e-09
22	31500940	cg01794929	31500757	31503573	SELENOM	183	rs1004243	T	C	0.4203	-0.00737	0.0304	-0.0214	2.13e-10	-0.014	4.08e-05	-0.014	5.17e-06
22	42077939	cg06781532	42069936	42084913	SNU13	6974	rs5996063	G	A	0.184	0.0257	7.52e-05	0.0253	1.17e-08	0.0303	1.39e-10	0.019	1.79e-07
22	42078707	cg11677105	42069936	42084913	SNU13	6206	rs4822052	A	G	0.1887	0.0738	8.51e-37	0.0792	1.77e-60	0.0627	1.81e-37	0.065	2.05e-26
22	42078723	cg11536612	42069936	42084913	SNU13	6190	rs1006407	C	T	0.184	0.0273	5.36e-13	0.0316	3.66e-21	0.023	1.01e-10	0.023	1.54e-11
22	42548783	cg15557168	42556018	42611347	TCF20	7235	rs2143139	G	C	0.3171	-0.0373	2.28e-10	-0.0357	7.67e-14	-0.0314	1.9e-10	-0.022	0.00267

## Sheet: Supplementary Table 2
Supplementary Table 2. List of loci implicated in previous studies of imprinting. A locus was defined to be at least 2Mb apart from one another. Transcription start and end positions are based on the GRCh37 Human genome assembly.
Gene	Chr	Start	End	Reference	Status*	Locus	References
TP73	1	3607235	3652765	1	known	1	1	Morison, I.M., Paton, C.J. & Cleverley, S.D. The imprinted gene and parent-of-origin effect database.Nucleic Acids Res29, 275-6 (2001).
UTS2	1	7907671	7913104	10	known	2	2	http://www.geneimprint.com/
PGD	1	10459174	10480568	5	candidate	3	3	Morcos, L. et al. Genome-wide assessment of imprinted expression in human cells. Genome Biol 12, R25 (2011).
AGO1	1	36348795	36389899	11	gDMR	4	4	Court, F. et al. Genome-wide parent-of-origin DNA methylation analysis reveals the intricacies of human imprinting and suggests a germline methylation-independent mechanism of establishment. Genome Res 24, 554-69 (2014).
PPIEL	1	39522280	39559698	4	known	5	5	Daelemans, C. et al. High-throughput analysis of candidate imprinted genes and allele-specific gene expression in the human term placenta. BMC Genet 11, 25 (2010).
BMP8A	1	39957317	39995541	10	candidate	5	6	Yuen, R.K., Jiang, R., Penaherrera, M.S., McFadden, D.E. & Robinson, W.P. Genome-wide mapping of imprinted differentially methylated regions by DNA methylation profiling of human placentas from triploidies. Epigenetics Chromatin 4, 10 (2011).
PABPC4	1	40026484	40042521	11	gDMR	5	7	Sanchez-Delgado M, et al. Absence of Maternal Methylation in Biparental Hydatidiform Moles from Women with NLRP7 Maternal-Effect Mutations Reveals Widespread Placenta-Specific Imprinting. . PLoS Genet (2015)
TTC39A	1	51752929	51787940	7	known	6	8	Nakabayashi, K. et al. Methylation screening of reciprocal genome-wide UPDs identifies novel human-specific imprinted genes. Hum Mol Genet 20, 3188-97 (2011).
EPS15	1	51819934	51887793	1	known	6	9	Rochtus, A. et al. Genome-wide DNA methylation analysis of pseudohypoparathyroidism patients with GNAS imprinting defects. Clin Epigenetics 8, 10 (2016).
DNAJC6	1	65775217	65881552	6	known	7	10	Baran Y. et al. The landscape of genomic imprinting across diverse adult human tissues. Genome Research 927-936 (2015)
GNG12-AS1	1	68297970	68668670	11	gDMR	8	11	Sanchez-Delgado M, et al. Human Oocyte-Derived Methylation Differences Persist in the Placenta Revealing Widespread Transient Imprinting. PloS Genet (2016)
DIRAS3	1	68511644	68517314	6	known	8
FCGR2B	1	161632904	161648444	5	candidate	9
PAPPA2	1	176432306	176811970	1	known	10
CHIT1	1	203185206	203198860	10	candidate	11
G0S2	1	209848669	209849735	6	known	12		*Candidate: Flagged as candidate in Daelemans et al. or with some evidence of imprinting in Baran et al.
IRF6	1	209958967	209979520	5	candidate	12		*gDMR: Maternally or paternally methylated germline DMR
LGALS8	1	236681513	236716279	1	known	13
KIF26B	1	245318286	245872734	11	gDMR	14
KIF26B-AS1	1	245369745	245397819	11	gDMR	14
MYCN	2	16080559	16087129	1	known	15
THADA	2	43779206	43823113	1	known	16
TMEM247	2	46706703	46711564	11	gDMR	17
COMMD1	2	62132776	62363205	1	known	18
TMEM17	2	62727355	62733604	6	known	18
LRRTM1	2	80529002	80531487	1	known	19
THNSL2	2	88469813	88486156	10	candidate	20
FMNL2	2	153191750	153506348	5	candidate	21
GPR1	2	207040041	207082771	1	known	22
GPR1-AS	2	207068099	207130967	1	known	22
ZDBF2	2	207139364	207179150	4	known	22
CMTM8	3	32280170	32411817	6	known	23
PRSS50	3	46753605	46759373	10	known	24
C3orf62	3	49306029	49314508	6	known	25
USP4	3	49349217	49377536	11	gDMR	25
SEMA3B	3	50304989	50314602	6	known	25
RASSF1	3	50367216	50375664	1	known	25
ATXN7	3	63953419	63989136	1	known	26
ACPL2(PXYLP1)	3	141013745	141013745	6	known	27
CPA3	3	148583042	148614878	2	known	28
MCCC1	3	182733005	182817375	6	known	29
FGF12	3	191857181	192126838	6	known	30
TFRC	3	195776154	195809032	5	candidate	31
SH3BP2	4	2794749	2842823	11	gDMR	32
JAKMIP1	4	6055481	6202318	11	gDMR	33
GPR78	4	8581963	8591750	11	gDMR	34
THEGL	4	57396774	57469489	10	known	35
UGT2B4	4	70345882	70391732	10	known	36
PRDM8	4	81106423	81125482	5	candidate	37
NAP1L5	4	89617063	89619386	6	known	38
TRPC3	4	122800182	122854268	8	known	39
GAB1	4	144257982	144395718	1	known	40
SFRP2	4	154701741	154710228	1	known	41
PDGFC	4	157682762	157892546	1	known	42
FAM149A	4	187065636	187093817	11	gDMR	43
PDE4D	5	58969038	60522120	4	known	44
RNU5D-1	5	80501462	80746718	1	known	45
NR2F1-AS1	5	92745061	92907049	11	gDMR	46
NR2F1	5	92919042	92930315	11	gDMR	46
FAM172A	5	92953430	93447404	11	gDMR	46
RHOBTB3	5	95066849	95132071	6	known	46
ELL2	5	95220801	95297775	5	candidate	46
CAST	5	96079243	96109116	5	candidate	46
NUDT12	5	102884555	102898502	6	known	47
APC	5	112073555	112181936	6	known	48
TGFBI	5	135364583	135399507	5	candidate	49
VTRNA2-1	5	135416179	135416287	2	known	49
SPINK5	5	147443534	147516925	1	known	50
TCOF1	5	149737201	149779871	1	known	51
TIMD4	5	156346292	156390266	11	gDMR	52
SNCB	5	176047084	176057562	6	known	53
SQSTM1	5	179233387	179265077	5	candidate	54
HSPA1A	6	3076937	3079366	5	candidate	55
NOTCH4	6	3510345	3539573	5	candidate	55
FAM50B	6	3849599	3851554	6	known	55
BRD2	6	4367204	4430060	1	known	55
CD83	6	14117864	14137148	6	known	56
HFE	6	26087508	26095469	1	known	57
MOCS1	6	39872033	39902290	11	gDMR	58
PRIM2	6	57182414	57191161	1	known	59
NDUFAF4	6	97337186	97345767	1	known	60
LIN28B	6	105404922	105531207	1	known	61
AIM1	6	106959729	107018324	1	known	61
FLJ37396(CCDC162P)	6	109487033	109676151	6	known	62
TCF21	6	134210259	134213393	5	candidate	63
SLC2A12	6	134308718	134373789	11	gDMR	63
PHACTR2	6	143999101	144152322	5	candidate	64
PLAGL1	6	144261436	144286615	6	known	64
HYMAI	6	144326052	144329867	1	known	64
MAS1	6	160327973	160329107	1	known	65
IGF2R	6	160390130	160532534	2	Conflictive	65
AIRN	6	160424322	160428696	11	gDMR	65
SLC22A2	6	160637793	160679963	1	known	65
SLC22A3	6	160769404	160873611	1	known	65
KIF25	6	168418552	168445769	10	known	66
WDR27	6	169426407	169702063	4	known	66
CYP2W1	7	1022834	1029276	6	known	67
SCIN	7	12629147	12693228	7	known	68
RPS2P32	7	23530006	23531031	1	known	69
HOXA3	7	27145808	27159214	11	gDMR	70
HOXA-AS2	7	27161537	27168379	11	gDMR	70
HECW1	7	43152197	43602938	7	known	71
IGFBP1	7	45927958	45933267	6	known	72
FIGNL1	7	50505017	50518104	6	known	73
DDC	7	50526133	50633154	1	known	73
GRB10	7	50657759	50800050	6	known	73
COBL	7	51138525	51384558	1	known	73
MAGI2	7	77646373	79082890	1	known	74
CALCR	7	93053798	93204042	1	known	75
TFPI2	7	93514708	93520303	1	known	75
GNGT1	7	93535819	93540577	1	known	75
CASD1	7	94139169	94186328	1	known	75
SGCE	7	94214535	94285521	6	known	75
PEG10	7	94285636	94299006	6	known	75
PPP1R9A	7	94536948	94925727	2	known	75
PON1	7	94927668	94953884	1	known	75
PON3	7	94989183	95025687	1	known	75
PON2	7	95034173	95064384	1	known	75
ASB4	7	95115212	95158113	1	known	75
DLX5	7	96649701	96654143	1	known	75
SERPINE1	7	100770369	100782547	5	candidate	76
CCDC71L	7	106294807	106301634	7	known	77
LEP	7	127881330	127897682	6	known	78
CPA4	7	129932973	129964020	2	known	79
MEST	7	130126015	130146138	6	known	79
MESTIT1	7	130126897	130131013	1	known	79
COPG2	7	130295823	130353598	3	known	79
KLF14	7	130417381	130418860	3	known	79
AGBL3	7	134986508	135147963	4	known	80
SVOPL	7	138279029	138363790	11	gDMR	81
PARP12	7	139723543	139763521	6	known	81
CNTNAP2	7	145813452	148118088	1	known	82
HTR5A-AS1	7	154858778	154863267	11	gDMR	83
HTR5A	7	154862033	154879102	4	known	83
DLGAP2	8	1449531	1656642	1	known	84
DLGAP2-AS1	8	1513675	1569830	11	gDMR	84
MYOM2	8	1993157	2093380	10	candidate	84
GATA4	8	11561659	11617511	6	known	85
R3HCC1	8	23145604	23153792	11	gDMR	86
DOCK5	8	25042237	25128735	5	candidate	86
ERLIN2	8	37736579	37759101	4	known	87
CHD7	8	61653817	61780586	3	known	88
ZFAT	8	135490030	135708801	1	known	89
ZFAT-AS1	8	135610313	135612932	1	known	89
KCNK9	8	140629364	140715299	1	known	90
TRAPPC9	8	140739967	141468678	4	known	90
PEG13	8	141104992	141110634	2	known	90
GLIS3	9	3824127	4152183	1	known	91
ACO1	9	32384600	32450832	5	candidate	92
DCAF10	9	37800502	37867669	4	known	93
TJP2	9	71788970	71870124	5	candidate	94
FANCC	9	97861335	98079536	11	gDMR	95
SLC46A2	9	115641199	115653193	6	known	96
LINC00200	10	1205707	1210612	10	candidate	97
SFMBT2	10	7200585	7453448	1	known	98
ARMC3	10	23216952	23327452	6	known	99
PTCHD3	10	27687116	27703297	11	gDMR	100
RET	10	43572516	43622952	1	known	101
JMJD1C	10	64926980	65028983	11	gDMR	102
JMJD1C-AS1	10	65224988	65226322	11	gDMR	102
CTNNA3	10	67672275	69425443	1	known	103
STOX1	10	70587293	70655209	1	known	103
AIFM2	10	71872022	71892690	6	known	103
INPP5F	10	121578768	121588662	4	known	104
DOCK1	10	126905409	127452517	4	known	105
FAM196A	10	127135426	127196216	4	known	105
c10orf125(FUOM)	10	135168873	135170709	6	known	106
SPRN	10	135234169	135238121	11	gDMR	106
SYCE1	10	135367403	135379138	8	known	106
SPRNP1	10	135380437	135383462	8	known	106
IRF7	11	612554	615999	6	known	107
CD151	11	832951	838835	5	candidate	107
H19	11	2016405	2022696	6	known	107
IGF2	11	2150341	2170833	2	known	107
MIR483	11	2155363	2155439	1	known	107
INS	11	2181008	2182439	2	known	107
TH	11	2185158	2193035	1	known	107
ASCL2	11	2289727	2292182	1	known	107
TSPAN32	11	2323242	2339430	1	known	107
CD81	11	2398546	2418649	1	known	107
TSSC4	11	2422247	2425108	1	known	107
TRPM5	11	2425745	2444275	1	known	107
KCNQ1	11	2466220	2870340	6	known	107
KCNQ1OT1	11	2629557	2721228	1	known	107
KCNQ1DN	11	2891262	2893336	1	known	107
CDKN1C	11	2904447	2906995	6	known	107
SLC22A18AS	11	2908574	2925175	1	known	107
SLC22A18	11	2923511	2946476	2	known	107
PHLDA2	11	2949502	2950650	2	known	107
OSBPL5	11	3108345	3186582	1	known	107
SMPD1	11	6411643	6416228	1	known	108
ZNF215	11	6947653	6979278	1	known	108
AMPD3	11	10476665	10529126	1	known	109
BDNF	11	27676441	27742326	1	known	110
WT1	11	32409321	32457081	1	known	111
WT1-AS	11	32457584	32461003	1	known	111
CD44	11	35160416	35253949	1	known	112
MS4A2	11	59856136	59865940	1	known	113
ANO1	11	69924407	70035652	1	known	114
PPFIA1	11	70116805	70230607	5	candidate	114
DHCR7	11	71145456	71159477	1	known	114
P2RY6	11	72983186	73009670	6	known	114
XRRA1	11	74551954	74660232	5	candidate	114
PAK1	11	77033059	77185108	11	gDMR	115
ZC3H12C	11	109964086	110042566	1	known	116
SDHD	11	111957547	111966525	1	known	116
VPS11	11	118938462	118952688	5	candidate	117
NTM	11	131780711	132206716	1	known	118
OPCML	11	132284558	133402507	11	gDMR	118
IGSF9B	11	133778519	133826649	11	gDMR	118
RBP5	12	7276276	7281487	2	known	119
PEX5	12	7342957	7364079	6	known	119
ST8SIA1	12	22346324	22487648	6	known	120
SLC38A4	12	47158543	47219780	1	known	121
GTSF1	12	54849735	54867386	10	candidate	122
WIF1	12	65444403	65515346	1	known	123
DCN	12	91537053	91576901	1	known	124
CDK2AP1	12	123745516	123756687	5	candidate	125
SCARB1	12	125262173	125348519	5	candidate	125
N4BP2L1	13	32400723	32429614	4	known	126
HTR2A	13	47405676	47471211	1	known	127
RB1	13	48877882	49056026	8	known	127
LPAR6	13	48985181	49001043	10	known	127
PHF11	13	50071191	50103127	1	known	127
GUCY1B2	13	51568646	51640293	10	candidate	127
LINC00434	13	60788480	60842238	11	gDMR	128
TDRD3	13	60970590	61148013	11	gDMR	128
DZIP1	13	96230455	96296960	10	candidate	129
SLC10A2	13	103696347	103719196	10	candidate	130
PCK2	14	24563339	24569962	6	known	131
NPAS3	14	33408458	34273382	11	gDMR	132
KIAA0391	14	35591757	35743284	5	candidate	132
TGFB3	14	76424403	76449354	1	known	133
SERPINA6	14	94770584	94789688	10	candidate	134
HHIPL1	14	100111446	100146906	11	gDMR	135
BEGAIN	14	101003483	101036131	1	known	135
DLK1	14	101193201	101204561	2	known	135
MEG3	14	101292444	101327360	6	known	135
MIR337	14	101340829	101340922	1	known	135
RTL1	14	101346991	101351184	3	known	135
MEG8	14	101355985	101465450	3	known	135
MEG9	14	101536247	101539273	10	known	135
DIO3	14	102027687	102029789	1	known	135
MIR4508	15	23562062	23562131	4	known	136
MKRN3	15	23810453	23813166	4	known	136
MAGEL2	15	23888695	23892993	4	known	136
NDN	15	23930553	23932450	4	known	136
PWRN2	15	24409925	24415053	1	known	136
PWRN1	15	24803303	24832926	1	known	136
NPAP1	15	24920540	24928593	1	known	136
SNHG14	15	25068754	25664608	10	known	136
SNRPN	15	25200039	25223870	4	known	136
SNURF	15	25200039	25223870	6	known	136
SNORD107	15	25227140	25227215	2	known	136
SNORD64	15	25230246	25230313	2	known	136
SNORD108	15	25232071	25232140	2	known	136
IPW	15	25361691	25367623	3	known	136
SNORD115-48	15	25514929	25515005	2	known	136
SNORD109A	15	25523489	25523556	2	known	136
SNORD109B	15	25523489	25523556	2	known	136
UBE3A	15	25582395	25650653	1	known	136
ATP10A	15	25923859	26108349	2	known	136
GABRB3	15	26788693	27018935	1	known	136
SORD	15	45315301	45367287	6	known	137
MAN2C1	15	75648132	75660968	5	candidate	138
RASGRF1	15	79252288	79298002	6	known	139
RGMA	15	93035273	93089214	4	known	140
IRAIN	15	99189094	99194450	1	known	141
IGF1R	15	99191767	99507759	4	known	141
PRR25	16	855442	863861	11	gDMR	142
LMF1	16	903635	1031598	11	gDMR	142
LMF1-AS1	16	971032	984524	11	gDMR	142
ZNF597	16	3482421	3493537	6	known	143
NAA60	16	3507984	3536963	4	known	143
IL4R	16	27325229	27376099	1	known	144
SBK1	16	28303839	28335170	1	known	144
TBX6	16	30097114	30103205	6	known	144
CMTM3	16	66638227	66647795	6	known	145
ZFP90	16	68573115	68601039	7	known	145
CDH15	16	89238162	89261900	1	known	146
CHRNE	17	4801063	4806369	11	gDMR	147
C17orf107	17	4802947	4806227	11	gDMR	147
ZNF232	17	5009028	5026337	6	known	147
AKAP10	17	19807615	19881169	6	known	148
FKBP10	17	39968961	39979469	10	candidate	149
CCR10	17	40831419	40833845	6	known	149
ITGB3	17	45331207	45390077	5	candidate	150
FAM20A	17	66531256	66554568	4	known	151
ABCA6	17	67074846	67138015	10	candidate	151
GNAL	18	11857436	11885683	1	known	152
OSBPL1A	18	21742010	21852196	1	known	153
IMPACT	18	22006608	22033494	1	known	153
ZNF396	18	32946660	32957301	6	known	154
TCEB3C	18	44548657	44550534	1	known	155
PARD6G-AS1	18	77905806	77929616	11	gDMR	156
PARD6G	18	77915116	78005397	9	known	156
APC2	19	1452982	1473243	11	gDMR	157
C19orf25	19	1473199	1479228	11	gDMR	157
REEP6	19	1491003	1497924	6	known	157
DNMT1	19	10244019	10305730	6	known	158
NOTCH3	19	15270443	15311792	5	candidate	159
ZNF98	19	22573898	22605148	11	gDMR	160
LGALS14	19	40194945	40200088	1	known	161
AXL	19	41725103	41767672	1	known	161
MIR512-1	19	53666679	53666762	4	known	162
ZNF331	19	54041332	54083523	5	candidate	162
MIR371A	19	54290928	54290995	2	known	162
KIR3DX1	19	55043908	55057024	10	candidate	162
NLRP2	19	55477709	55512510	1	known	162
ZIM2-AS1	19	57276689	57311014	11	gDMR	162
ZIM2	19	57285922	57352097	6	known	162
PEG3	19	57321444	57352094	6	known	162
PEG3-AS1	19	57323847	57325161	11	gDMR	162
MIMT1	19	57352269	57359922	1	known	162
USP29	19	57631508	57643293	1	known	162
ZNF211	19	58144534	58155414	5	candidate	162
A1BG-AS1	19	58863335	58866549	11	gDMR	162
SPTLC3	20	12989626	13147411	1	known	163
CRNKL1	20	20015004	20036690	5	candidate	164
CST1	20	23728189	23731574	10	known	165
HM13	20	30102212	30127726	4	known	166
HM13-AS1	20	30155389	30161066	11	gDMR	166
MCTS2P	20	31547382	31548220	4	known	166
ACSS2	20	33464327	33515769	5	candidate	166
MYH7B	20	33543637	33590240	5	candidate	166
BLCAP	20	36145818	36156333	4	known	167
NNAT	20	36149607	36152090	4	known	167
L3MBTL1	20	42143075	42170535	2	known	168
SGK2	20	42193754	42214273	3	known	168
GDAP1L1	20	42875897	42909557	2	known	168
NCOA3	20	46130600	46285621	5	candidate	169
UBE2V1	20	48697660	48729735	5	candidate	170
MIR296	20	57392669	57392749	2	known	171
MIR298	20	57393280	57393368	2	known	171
GNAS-AS1	20	57393972	57425958	11	gDMR	171
GNAS	20	57466357	57486251	6	known	171
SAMD10	20	62605465	62610995	6	known	172
DSCR3	21	38595720	38640409	1	known	173
WRB	21	39379676	39428528	4	known	173
WRB-SH3BGR	21	40752169	40887433	11	gDMR	173
TSPEAR	21	45917774	46131495	1	known	174
PRMT2	21	48055506	48085036	11	gDMR	174
DGCR6	22	18893735	18899601	2	known	175
DGCR6L	22	20301760	20307628	2	known	175
SNAP29	22	21213291	21245501	5	candidate	175
NHP2L1	22	41673930	41690504	4	known	176
TCF20	22	42556018	42679933	5	candidate	176
MOV10L1	22	50585483	50600116	6	known	177
MAPK8IP2	22	51039113	51052409	11	gDMR	177
ARHGAP4	23	153172829	153191714	6	known	178

## Sheet: Supplementary Table 3
Supplementary Table 3. Identified loci in this study. A novel locus was defined as being at least 2Mb away from a known locus. Novel imprinted loci are displayed in bold font. POE pattern “U” refers to a uniparental effect, “B” refers to a bipolar pattern, “P” to a polar underdominance pattern, and “?” to an uncharacterized pattern
Locus	Closest Gene	CpG Chr	CpG Position	CpG	Strongest SNP	Effect Allele	Other Allele	R	Birth P-val	Child P-val	Adol. P-val	BSGS P-val	Imprinting pattern	Known/Novel	Distance of CpG to closest known imprinted gene	Closest known imprinted gene
1	DRAXIN	1	11783294	cg18285337	rs4845874	G	A	0.36	2.9e-20	1.26e-20	1.32e-22	0.353144	U	Known	1302726	PGD
2	FAM231C	1	17053886	cg12648811	rs1977269	A	C	0.23	7.7e-09	3.15e-10	5.82e-10	NA	U	Novel	6573318	PGD
3	PCSK9	1	55522104	cg13462158	rs2479418	G	A	0.42	1.03e-25	4.46e-29	1.94e-19	2.2758e-06	U	Novel	3634311	EPS15
4	DIRAS3	1	68516472	cg16682227	rs1430754	T	C	-0.4	1.71e-14	5.68e-17	6.57e-18	5.76573e-09	U	Known	842	DIRAS3
5	MIR488	1	177001903	cg18865685	rs16850689	T	C	-0.31	2.68e-09	3.02e-14	8.79e-15	1.41066e-07	U	Known	189933	PAPPA2
6	CR1	1	207670014	cg00175709	rs10779362	A	T	0.19	8.71e-08	1.51e-11	0.000325	9.52e-09	U	Novel	2178655	G0S2
	CR1L	1	207842833	cg03408135	rs11118410	G	A	-0.24	1.1e-09	1.67e-13	5.32e-09	4.23e-08	U	Novel	2005836	G0S2
7	PGBD5	1	230468611	cg15363333	rs7414930	T	G	0.24	0.00289	3.97e-11	2.88e-07	7.04105e-05	U	Novel	6212902	LGALS8
8	LINC01115	2	863946	cg01854967	rs4561699	A	G	-0.38	1.53e-13	6.72e-21	9.68e-19	2.52154e-09	U	Novel	15216613	MYCN
9	RAB11FIP5	2	73384389	cg01422370	rs6760964	G	C	-0.28	3.31e-11	3.82e-14	3.95e-13	0.000513146	U	Novel	7144613	LRRTM1
10	REG3G	2	79220881	cg14005019	rs283842	A	C	0.4	1.49e-14	7.01e-28	4.98e-17	4.01526e-15	U	Known	1308121	LRRTM1
11	SFT2D3	2	128453335	cg03738707	rs11681053	C	T	-0.23	4.58e-08	5.33e-09	2.11e-10	0.00173443	U	Novel	24738415	FMNL2
12	GPR39	2	133402827	cg07916022	rs3738842	A	G	0.32	1.07e-11	3.15e-19	1.31e-11	3.18816e-06	U	Novel	19788923	FMNL2
13	MAP2	2	210074276	cg09336323	rs10932287	T	C	-0.73	2e-118	6.3e-155	2.6e-146	6.65379e-25	U	Novel	2895126	ZDBF2
14	MOBP	3	39543515	cg03054684	rs561543	A	G	-0.26	1.83e-06	1.58e-08	8.2e-11	0.000164861	U	Novel	7131698	CMTM8
15	FGF12-AS3	3	192289245	cg17611045	rs10460805	C	T	-0.31	2.11e-12	8.71e-13	1.96e-18	9.90697e-10	U	Known	162407	FGF12
16	NAP1L5	4	89619051	cg19151808	rs10428273	A	G	-0.92	0	0	0	7.76584e-09	B	Known	335	NAP1L5
17	GIMD1	4	107446698	cg20025135	rs5017898	C	G	0.36	6.08e-10	6.8e-12	2.35e-09	4.46795e-05	U	Novel	15353484	TRPC3
18	TRPC3	4	122854405	cg16501140	rs13121031	C	G	0.26	0.000184	1.46e-11	0.000355	2.14813e-06	U	Known	137	TRPC3
19	AHRR	5	421733	cg00976097	rs2672724	T	C	-0.25	1.77e-11	2.59e-08	3.92e-06	0.0525831	U	Novel	58547305	PDE4D
	SDHAP3	5	1594676	cg21167402	rs7734561	G	A	0.26	4.66e-14	4.09e-15	6.4e-10	NA	U	Novel	57374362	PDE4D
20	LOC105374727	5	37209440	cg00331501	rs11743146	A	C	0.25	9.08e-11	7.85e-13	2.77e-07	0.000430765	U	Novel	21759598	PDE4D
21	NUDT12	5	102898648	cg09166085	rs7730302	T	C	0.42	2.84e-20	1.12e-20	5e-21	2.63866e-19	U	Known	146	NUDT12
22	RASGEF1C	5	179588440	cg08453205	rs10078657	A	T	0.23	8.64e-09	5.79e-12	2.28e-07	0.00024053	U	Known	323363	SQSTM1
	BTNL9	5	180487084	cg07774765	rs10054109	T	C	-0.26	4.01e-10	4.19e-14	2.77e-07	NA	U	Known	1222007	SQSTM1
23	FAM50B	6	3849327	cg25195497	rs2239713	T	C	0.53	5.81e-36	4.55e-73	2e-73	8.15427e-31	U	Known	272	FAM50B
24	PLAGL1	6	144329672	cg21526238	rs11155342	A	G	-0.68	4.01e-33	4.84e-50	5.11e-39	9.55128e-63	U	Known	195	HYMAI
	HYMAI	6	144329732	cg21952820	rs6937531	T	G	-0.67	5.98e-62	1.92e-82	4.79e-69	3.07986e-42	B	Known	135	HYMAI
25	IGF2R	6	160427501	cg08350488	rs8191738	A	G	-0.26	7.59e-34	2.57e-29	1.99e-17	2.94526e-06	B	Known	1195	AIRN
26	LOC102724152	6	164461074	cg19287610	rs7765982	T	C	-0.44	8.57e-23	1.71e-41	4.99e-38	1.92297e-16	U	Novel	3587463	SLC22A3
27	WDR27	6	170054730	cg19089141	rs3823464	A	G	-0.51	1.59e-37	7.08e-40	3.89e-39	2.60856e-24	U	Known	352667	WDR27
28	HECW1	7	43151725	cg06096382	rs10226468	C	T	-0.21	0.000539	2.15e-10	6.7e-11	0.163914	U	Known	472	HECW1
29	GRB10	7	50849639	cg09150232	rs6976501	G	A	-0.32	0.556	1.19e-10	4.19e-22	1.46908e-10	U	Known	49589	GRB10
30	CCT6P3	7	64541193	cg20849893	rs10949962	G	T	0.23	4.56e-15	1.22e-18	1.21e-18	NA	U	Novel	13105180	MAGI2
	LOC441242	7	65235340	cg06263672	rs2418470	A	G	0.19	1.59e-12	1.58e-11	2.56e-11	8.91e-09	U	Novel	12411033	MAGI2
31	UPK3B	7	76145632	cg16453056	rs10952936	T	C	-0.31	1.54e-08	2.33e-17	1.66e-15	3.58904e-06	U	Known	1500741	MAGI2
32	MESTIT1	7	130130383	cg26275543	rs17164989	T	C	-0.41	4.74e-28	5.55e-20	1.37e-21	7.12873e-12	U	Known	630	MESTIT1
	MEST	7	130132453	cg13986840	rs2301335	G	A	0.37	4.9e-12	2.62e-24	7.38e-19	4.3721e-17	U	Known	1440	MESTIT1
33	HTR5A-AS1	7	154863381	cg09623773	rs732050	G	A	0.24	7.23e-08	8.35e-11	3.47e-09	7.83723e-07	U	Known	114	HTR5A-AS1
34	WDR60	7	158750244	cg12954512	rs6957744	A	C	-0.3	1.02e-12	2.39e-23	1.52e-13	1.04905e-05	U	Novel	3871142	HTR5A
35	LOC401442	8	832260	cg03494825	rs10110537	T	C	0.44	6.48e-13	1.03e-38	8.16e-39	2.04353e-13	U	Known	617271	DLGAP2
	MYOM2	8	2075777	cg21847720	rs2280902	A	G	-0.27	5.83e-12	3.28e-10	3.01e-13	2.08052e-08	U	Known	17603	MYOM2
	LOC101927815	8	2591411	cg08242633	rs4875852	C	T	-0.29	7.23e-21	2.19e-18	6.68e-21	3.59345e-06	U	Known	498031	MYOM2
36	CLDN23	8	8559999	cg06671706	rs1060106	G	A	0.45	3.87e-28	8.1e-25	1.77e-23	1.38972e-11	U	Novel	3001660	GATA4
37	CHD7	8	61626625	cg26441877	rs10957154	A	G	-0.24	0.000143	4.1e-08	9.55e-11	0.000332971	U	Known	27192	CHD7
38	TRAPPC9	8	141359539	cg26135849	rs10091104	C	T	-0.35	2.48e-22	9.6e-24	5.77e-21	5.04471e-14	U	Known	109139	TRAPPC9
39	SLC46A2	9	115652824	cg07758904	rs13283782	T	C	0.36	1.11e-12	1.56e-14	2.41e-17	1.7966e-13	U	Known	369	SLC46A2
40	BEND7	10	13481944	cg24686497	rs11258384	G	A	0.33	6.75e-09	8.23e-10	2.19e-12	2.31637e-08	U	Novel	6028496	SFMBT2
41	PTCHD3	10	27702309	cg13458005	rs2505330	T	C	-0.2	2.63e-08	2.15e-11	1.26e-14	3.13e-09	U	Known	988	PTCHD3
42	ANKRD30BP3	10	45694889	cg26510023	rs10793594	C	A	-0.43	8.26e-28	1.98e-34	4.09e-37	1.46886e-13	U	Novel	2071937	RET
43	REEP3	10	65733388	cg19573236	rs12570824	G	A	-0.19	1.7e-06	4.65e-11	2.86e-08	0.0335004	U	Known	507066	JMJD1C-AS1
44	CHST15	10	125751413	cg20250269	rs4929810	A	G	0.34	9.94e-08	4e-13	7.96e-14	7.32443e-10	U	Known	1153996	DOCK1
45	GLRX3	10	131989849	cg11372818	rs11017128	G	A	0.33	4.74e-14	7.3e-22	6.46e-17	0.00448473	U	Novel	3179024	c10orf125(FUOM)
46	H19	11	2021103	cg27372170	rs2107425	T	C	0.51	1.05e-38	8.28e-75	1.81e-54	1.98e-18	B	Known	1593	H19
	IGF2	11	2171694	cg25742037	rs4320932	C	T	0.33	8.88e-15	1.76e-22	1.17e-16	9.52483e-05	U	Known	861	IGF2
	INS	11	2182618	cg25336198	rs3741212	A	G	-0.25	0.000559	9.75e-11	3.3e-05	0.464936	U	Known	179	INS
	KCNQ1OT1	11	2721591	cg09518720	rs231356	T	A	-0.6	4.91e-52	2.11e-60	3.57e-70	3.96003e-38	B	Known	363	KCNQ1OT1
47	RBMXL2	11	7110083	cg23916104	rs7114066	G	C	0.25	8.33e-07	4.09e-12	2.96e-09	0.00338507	U	Known	130805	ZNF215
48	SPON1	11	14281011	cg02886208	rs10766125	T	C	-0.24	1.77e-09	9.3e-15	1.79e-13	3.89637e-07	U	Novel	3751885	AMPD3
49	LINC00301	11	60414689	cg17588350	rs1994457	A	G	0.2	0.000137	1.54e-10	8.09e-12	1.76e-09	U	Known	548749	MS4A2
50	DNAJB13	11	73676012	cg25592907	rs605442	T	C	0.38	1.12e-21	4.4e-30	5.59e-26	9.77699e-06	U	Known	666342	P2RY6
51	NAALAD2	11	89867911	cg14304817	rs10734123	A	G	0.32	0.000439	1.81e-11	0.000415	0.139586	U	Novel	12682803	PAK1
52	KLRB1	12	9555480	cg13830619	rs10743781	T	C	0.19	6.27e-08	4.91e-11	3.77e-08	0.00192772	U	Novel	2191401	PEX5
53	DDX11	12	31272865	cg08537890	rs11051208	G	A	0.5	8.86e-42	6.09e-43	3.08e-51	8.43029e-21	U	Novel	8785217	ST8SIA1
54	ALG10	12	34506462	cg02590409	rs10466832	T	C	0.29	2.63e-14	2.81e-15	9.77e-11	NA	U	Novel	12018814	ST8SIA1
55	WDR66	12	122356390	cg21171335	rs10840631	C	T	-0.36	6.97e-20	5.7e-23	4.66e-19	2.9673e-13	U	Known	1389126	CDK2AP1
56	RB1	13	48892244	cg11408952	rs9316395	A	T	0.62	2.91e-36	3.51e-73	1.59e-61	2.2198e-17	U	Known	14362	RB1
57	CDC16	13	114965839	cg12584960	rs9562157	A	G	-0.24	1.41e-10	6.5e-13	2.08e-09	0.000461208	U	Novel	11246643	SLC10A2
58	PCNX1	14	71606274	cg15816911	rs221900	T	C	-0.3	2.69e-10	4.07e-20	5.54e-12	4.47532e-07	U	Novel	4818129	TGFB3
59	DLK1	14	101194748	cg18279536	rs1004573	C	G	0.63	1.62e-33	3.4e-106	5.92e-78	4.05e-18	U	Known	1547	DLK1
	MEG3	14	101294147	cg08698721	rs7156824	A	C	0.39	2e-20	6.16e-18	1.84e-28	3.57264e-14	U	Known	1703	MEG3
	MIR370	14	101367300	cg16126137	rs1956128	A	T	0.39	9.89e-12	1.13e-32	1.73e-23	4.58835e-07	U	Known	11315	MEG8
	MIR487B	14	101512612	cg19560831	rs10083406	C	A	-0.39	2.09e-09	7.36e-45	1.68e-25	9.72302e-15	U	Known	23635	MEG9
	MEG9	14	101696245	cg04165845	rs17587049	A	C	-0.52	5.97e-22	3.65e-33	4.33e-41	1.12275e-06	U	Known	156972	MEG9
60	ELK2AP	14	106183770	cg10832239	rs4977158	G	T	0.06	3.56e-10	2.13e-11	>0.05*	NA	U	Novel	4153981	DIO3
	FAM30A	14	106374384	cg10270204	rs17646414	T	C	-0.06	>0.05*	1.37e-10	>0.05*	NA	U	Novel	4344595	DIO3
61	PWRN4	15	24105674	cg07956282	rs1380551	G	A	-0.15	7.06e-08	3.5e-11	1.72e-08	0.000599	U	Known	304251	PWRN2
	PWRN2	15	24506388	cg13749113	rs12911863	C	T	-0.61	1.34e-63	7.24e-84	1.88e-74	NA	U	Known	91335	PWRN2
	PWRN3	15	24672032	cg26288595	rs8033671	T	C	0.49	2.34e-13	1.24e-39	8.18e-31	NA	U	Known	131271	PWRN1
	PWRN1	15	24803245	cg03402443	rs6576317	A	C	0.3	2.67e-14	2.3e-16	4.58e-13	NA	U	Known	58	PWRN1
	SNRPN	15	25123688	cg01786704	rs12906774	C	G	-0.45	2.01e-27	1.69e-33	3.33e-33	1.44719e-08	U	Known	54934	SNHG14
62	CHST14	15	40779019	cg15385345	rs11070295	T	C	-0.35	2.52e-10	0.000913	3.18e-05	0.00548	U	Novel	4536282	SORD
63	IGF1R	15	99408958	cg12553689	rs11247377	G	A	-0.37	8.97e-15	3.8e-20	2.77e-22	1.92229e-14	B	Known	98801	IGF1R
	TTC23	15	99789855	cg16052317	rs12911333	A	T	0.38	2.9e-08	8.18e-09	1.72e-11	0.00234458	U	Known	282096	IGF1R
	LOC102723335	15	101098829	cg02597199	rs12915921	T	C	0.1	7.23e-10	1.97e-11	6.09e-08	0.000108	U	Known	1591070	IGF1R
64	MEFV	16	3304449	cg08260052	rs224217	G	A	0.28	6.11e-05	1.66e-09	2.73e-15	0.000184556	U	Known	177972	ZNF597
	ZNF75A	16	3355951	cg04234063	rs220381	G	A	0.26	4.74e-10	9.71e-12	9.07e-07	8.62718e-05	U	Known	126470	ZNF597
	ZNF174	16	3464107	cg01330954	rs17136367	C	G	-0.23	0.00111	1.03e-10	0.00053	0.00143351	U	Known	18314	ZNF597
	ZNF597	16	3481970	cg02880119	rs171634	A	G	-0.74	5.4e-100	7e-162	3.6e-113	2.45619e-51	U	Known	451	ZNF597
	NAA60	16	3507492	cg21433313	rs1690450	A	G	-0.25	0.00069	8.48e-12	2.25e-07	9.88699e-07	U	Known	492	NAA60
	LOC102724927	16	3988869	cg05351887	rs2531995	C	T	0.24	9.65e-08	1.01e-08	6.84e-11	5.17494e-07	U	Known	451906	NAA60
65	CHST5	16	75563489	cg02390813	rs2550886	C	T	-0.24	2.49e-08	9.3e-13	6.95e-08	7.91617e-08	U	Novel	6962450	ZFP90
66	SPATA33	16	89740564	cg03605463	rs2115401	T	C	-0.58	1.02e-77	6.52e-86	1.01e-77	3.77489e-26	U	Known	478664	CDH15
67	LOC284241	18	77376689	cg10929690	rs3786235	T	C	-0.34	1.71e-17	6.41e-22	6.01e-23	5.56254e-13	U	Known	529117	PARD6G-AS1
	KCNG2	18	77659695	cg05491587	rs12456484	G	C	-0.35	4.63e-19	8.67e-22	1.29e-20	NA	U	Known	246111	PARD6G-AS1
	PARD6G-AS1	18	77905119	cg18973878	rs11659843	T	A	-0.32	7.55e-07	5.32e-21	1.95e-07	1.11971e-07	U	Known	687	PARD6G-AS1
	PARD6G	18	77918588	cg07500432	rs3809927	G	C	0.27	4.31e-11	1.59e-08	2.29e-14	2.60132e-11	U	Known	3472	PARD6G
68	FEM1A	19	4784940	cg22992730	rs3087692	A	G	-0.5	7.88e-23	6.27e-34	4.51e-38	0.000176594	U	Novel	3287016	REEP6
69	ZNF564	19	12624832	cg01559901	rs4804712	T	G	0.28	4.75e-14	1.01e-11	1.03e-09	1.86693e-07	U	Novel	2319102	DNMT1
70	LINC00664	19	21666788	cg06405146	rs2562458	G	A	-0.34	1.57e-13	7.88e-18	1.12e-13	1.50037e-11	U	Known	907110	ZNF98
71	PLEKHA4	19	49340593	cg26267310	rs16982311	T	C	0.37	1.63e-11	2.07e-10	2.16e-09	7.35097e-05	U	Novel	4326086	MIR512-1
72	ZNF331	19	54041329	cg04522821	rs16984967	C	A	-0.32	4.12e-11	5.37e-20	4.45e-18	1.71e-47	U	Known	3	ZNF331
73	PEG3	19	57350503	cg07310951	rs2040857	C	T	-0.3	4.19e-09	3.77e-09	2.74e-18	NA	U	Known	1591	PEG3
	MIMT1	19	57376177	cg06627087	rs411808	C	T	-0.32	2.99e-16	5.72e-17	2.12e-12	5.97256e-05	U	Known	16255	MIMT1
	ZSCAN1	19	58566643	cg18075691	rs4801552	G	A	0.28	1.09e-13	1.56e-11	2.93e-12	7.45053e-07	U	Known	296692	A1BG-AS1
74	ACTL10	20	32256071	cg13403462	rs6088244	T	C	-0.41	1.34e-17	4.16e-38	1.7e-25	1.83916e-07	U	Known	707851	MCTS2P
75	BLCAP	20	36148954	cg14765818	rs2064638	G	A	-0.47	7.04e-30	3.65e-55	1.29e-39	1.18453e-27	U	Known	653	NNAT
	NNAT	20	36149455	cg21588305	rs2064638	G	A	-0.36	3.61e-10	1.15e-22	4.13e-15	1.33318e-16	U	Known	152	NNAT
76	LINC00494	20	47013841	cg25181043	rs7267199	G	T	-0.35	4e-21	1.21e-21	2.33e-16	3.96341e-09	U	Known	728220	NCOA3
77	GNAS-AS1	20	57426935	cg03606258	rs11699704	C	T	-0.86	5.1e-167	2.5e-164	2.1e-190	5.92717e-80	B	Known	977	GNAS-AS1
	GNAS	20	57427146	cg24617313	rs6015389	C	T	-0.88	2.3e-284	0	0	1.48747e-75	B	Known	1188	GNAS-AS1
	LOC101927932	20	57463991	cg09885502	rs2057291	A	G	0.8	6.8e-147	2.7e-203	2.8e-161	4.86255e-08	B	Known	2366	GNAS
78	DSCR3	21	38630234	cg11287055	rs2051399	T	C	-0.27	1.07e-15	3.42e-11	5.71e-12	3.38994e-05	U	Known	10175	DSCR3
79	WRB	21	40757691	cg00606841	rs2244352	T	G	0.41	9.79e-08	7.12e-23	5.73e-30	6.3288e-22	U	Known	5522	WRB-SH3BGR
80	PRMT2	21	48081686	cg24877093	rs6518306	T	C	-0.35	2.96e-19	2.66e-15	1.73e-16	6.14065e-07	U	Known	3350	PRMT2
81	SELENOM	22	31500896	cg21361322	rs11705137	C	T	-0.27	2.02e-07	3.26e-16	4.18e-10	1.01199e-09	U	Novel	10173034	NHP2L1
82	SNU13	22	42078707	cg11677105	rs4822052	A	G	0.52	8.51e-37	1.77e-60	1.81e-37	2.05043e-26	U	Known	388203	NHP2L1
	TCF20	22	42548783	cg15557168	rs2143139	G	C	-0.26	2.28e-10	7.67e-14	1.9e-10	0.00267078	U	Known	7235	TCF20

## Sheet: Supplementary Table 4 (birth)
Supplementary Table 4.Statistically signficant associations between parent-of-origin coded SNPs and DNA methylation measured during birth (cord blood). Just the strongest association for each CpG is included.
Chr	CpG_BP	CpG	SNP	PO_B	PO_SE	PO_STAT	PO_P	ADD_B	ADD_SE	ADD_STAT	ADD_P	DOM_B	DOM_SE	DOM_STAT	DOM_P	MAC
4	89619051	cg19151808	rs10428273	-0.453	0.00588	-77.1	0	0.069	0.0598	1.15	0.249	-0.00947	0.06	-0.158	0.875	118
4	89619053	cg01026744	rs10428273	-0.268	0.00574	-46.6	0	0.273	0.00806	33.8	1.28e-250	0.00273	0.00991	0.276	0.783	118
20	57427146	cg24617313	rs6015389	-0.192	0.00533	-36	2.29e-284	-0.0067	0.00456	-1.47	0.141	0.00964	0.00703	1.37	0.17	467
20	57426935	cg03606258	rs11699704	-0.326	0.0118	-27.5	5.06e-167	-0.0916	0.012	-7.66	1.84e-14	0.132	0.0168	7.85	4.1e-15	199
20	57463991	cg09885502	rs2057291	0.348	0.0135	25.8	6.76e-147	0.0278	0.00967	2.88	0.00403	0.121	0.0169	7.13	9.7e-13	447
2	210074020	cg20296298	rs2218133	-0.114	0.00464	-24.5	2.88e-132	0.119	0.00441	27	1.02e-160	-0.00353	0.00644	-0.548	0.583	633
20	57426545	cg07947033	rs6026560	-0.114	0.00468	-24.4	1.62e-131	-0.0296	0.00856	-3.46	0.000537	0.00558	0.00976	0.571	0.568	241
2	210074276	cg09336323	rs2218133	-0.0943	0.00407	-23.2	7.51e-119	0.115	0.00393	29.2	5.93e-188	-0.00985	0.00566	-1.74	0.0815	633
20	57414274	cg23732978	rs1800905	-0.138	0.00595	-23.2	1.14e-118	0.0824	0.00661	12.5	1.06e-35	0.0477	0.00882	5.41	6.36e-08	442
20	57426749	cg15160445	rs6015389	-0.0642	0.00301	-21.3	6.9e-101	0.0218	0.00347	6.27	3.54e-10	-0.00412	0.00455	-0.907	0.365	467
16	3481970	cg02880119	rs171634	-0.107	0.00506	-21.2	5.38e-100	0.0587	0.00778	7.55	4.32e-14	-0.0208	0.00932	-2.23	0.026	308
20	57426425	cg08091561	rs6026560	-0.105	0.00499	-21.1	1.11e-98	0.00572	0.00693	0.825	0.409	0.00825	0.0084	0.982	0.326	241
20	57426743	cg04677683	rs6015389	-0.0548	0.00284	-19.3	1.06e-82	0.0179	0.00329	5.45	4.97e-08	0.0014	0.00431	0.325	0.746	467
20	57426420	cg06200857	rs6026560	-0.108	0.00579	-18.7	9.99e-78	0.0164	0.00861	1.91	0.0561	-0.00901	0.0103	-0.87	0.384	241
16	89740564	cg03605463	rs2115401	-0.0662	0.00355	-18.7	1.02e-77	0.0774	0.00298	26	6.48e-149	0.00738	0.00494	1.49	0.136	537
6	144329732	cg21952820	rs1998017	-0.124	0.00672	-18.4	5.47e-76	-0.0579	0.0155	-3.73	0.000192	0.0192	0.0169	1.14	0.256	236
20	57426757	cg25326570	rs6015389	-0.0551	0.00303	-18.2	5.92e-74	0.0319	0.00297	10.7	7.19e-27	-0.012	0.00423	-2.84	0.00454	467
15	24506388	cg13749113	rs12911863	-0.0763	0.00453	-16.8	1.34e-63	0.0819	0.00452	18.1	1.47e-73	-0.011	0.00633	-1.74	0.0823	622
11	2721591	cg09518720	rs231356	-0.0677	0.00446	-15.2	4.91e-52	-0.00259	0.00419	-0.619	0.536	-0.00259	0.00603	-0.431	0.667	371
20	57414217	cg17696847	rs1800905	0.0519	0.00347	15	1.29e-50	-0.0143	0.00331	-4.32	1.53e-05	0.00275	0.00483	0.57	0.569	442
4	89619038	cg11300971	rs10428273	-0.128	0.00882	-14.5	1.12e-47	-0.0189	0.0203	-0.933	0.351	-0.0021	0.0221	-0.0951	0.924	118
13	48891544	cg24342013	rs9316395	0.0669	0.00463	14.4	2.6e-47	-0.0763	0.00654	-11.7	1.76e-31	0.00384	0.00799	0.48	0.631	398
16	89740639	cg09827496	rs467357	-0.0513	0.00358	-14.3	1.09e-46	0.0526	0.00331	15.9	5e-57	0.00496	0.00495	1	0.316	562
20	57463503	cg11480267	rs2057291	0.055	0.00393	14	1.87e-44	-0.0139	0.00338	-4.11	3.98e-05	0.00267	0.00514	0.519	0.604	447
12	31272865	cg08537890	rs11051208	0.0823	0.00608	13.5	8.86e-42	-0.0299	0.0106	-2.82	0.00476	0.00142	0.0124	0.115	0.909	245
2	210074359	cg26685596	rs10932287	-0.0631	0.00479	-13.2	1.17e-39	0.0665	0.00447	14.9	5.55e-50	0.00383	0.0066	0.58	0.562	631
22	42078707	cg11677105	rs132774	0.0751	0.00576	13	9.02e-39	0.0637	0.0107	5.95	2.73e-09	0.000267	0.0122	0.0219	0.983	289
11	2021103	cg27372170	rs2107425	0.0624	0.00479	13	1.05e-38	0.00965	0.00565	1.71	0.0879	0.00979	0.00728	1.34	0.179	398
6	170054730	cg19089141	rs3823464	-0.142	0.0111	-12.8	1.59e-37	0.123	0.0243	5.05	4.47e-07	-0.0114	0.0268	-0.425	0.671	241
14	101194267	cg19628497	rs1004573	0.0842	0.00669	12.6	2.44e-36	-0.00725	0.0185	-0.391	0.696	-0.0218	0.0198	-1.1	0.271	184
13	48892244	cg11408952	rs9316395	0.0568	0.00452	12.6	2.91e-36	-0.0688	0.00564	-12.2	3.2e-34	-0.00295	0.00723	-0.408	0.683	398
6	3849327	cg25195497	rs2239713	0.0459	0.00366	12.5	5.81e-36	-0.0197	0.00303	-6.5	8.29e-11	0.000835	0.00467	0.179	0.858	406
6	160427501	cg08350488	rs8191738	-0.0698	0.00576	-12.1	7.59e-34	0.0225	0.00802	2.81	0.00503	-0.0258	0.0102	-2.53	0.0113	91
14	101194748	cg18279536	rs1004573	0.0581	0.00482	12.1	1.62e-33	-0.014	0.00844	-1.66	0.0963	-0.0097	0.00972	-0.998	0.318	184
6	144329672	cg21526238	rs11155342	-0.256	0.0214	-12	4.01e-33	-0.178	0.0139	-12.8	1.17e-37	0.1	0.0257	3.9	9.46e-05	106
6	3849331	cg21740964	rs2239713	0.0414	0.00347	11.9	7.04e-33	-0.0193	0.00311	-6.21	5.44e-10	0.00279	0.00463	0.602	0.547	406
10	45694889	cg26510023	rs10900186	-0.0393	0.00335	-11.7	7.38e-32	0.0473	0.00352	13.4	3.57e-41	0.00367	0.00478	0.768	0.443	581
20	36148954	cg14765818	rs6018728	-0.0362	0.00311	-11.6	2.46e-31	0.0183	0.00374	4.91	9.17e-07	-0.00544	0.00504	-1.08	0.281	302
20	36148604	cg23757721	rs2064638	-0.0585	0.00509	-11.5	1.3e-30	0.039	0.00687	5.68	1.32e-08	-0.00201	0.00857	-0.234	0.815	301
20	57426759	cg23249369	rs6015389	-0.0443	0.00389	-11.4	5.87e-30	0.0164	0.00461	3.56	0.000372	-0.00539	0.00594	-0.907	0.364	467
20	36148615	cg26083330	rs4809659	-0.0513	0.00456	-11.3	1.89e-29	0.0351	0.0063	5.57	2.62e-08	0.000127	0.00781	0.0162	0.987	282
6	169977394	cg09894276	rs10945436	0.0559	0.00507	11	3.19e-28	-0.0673	0.00565	-11.9	9.58e-33	0.00593	0.00772	0.768	0.443	488
8	8559999	cg06671706	rs1060106	0.0348	0.00316	11	3.87e-28	0.0391	0.0061	6.42	1.35e-10	0.000525	0.00653	0.0803	0.936	339
20	36148961	cg08402058	rs6018728	-0.0348	0.00316	-11	3.96e-28	0.0167	0.00398	4.2	2.62e-05	-0.00345	0.0053	-0.651	0.515	302
7	130130383	cg26275543	rs17164989	-0.104	0.00951	-11	4.74e-28	-0.014	0.0271	-0.518	0.605	0.00885	0.0287	0.309	0.757	163
15	25123688	cg01786704	rs12906774	-0.082	0.00755	-10.8	2.01e-27	-0.0484	0.00622	-7.78	7.26e-15	0.0164	0.0099	1.65	0.098	421
6	164461131	cg26079810	rs2064792	-0.0373	0.00351	-10.6	2.82e-26	0.0592	0.00303	19.6	3.24e-85	-0.00438	0.0046	-0.951	0.341	599
1	55522104	cg13462158	rs2479418	0.0947	0.00904	10.5	1.03e-25	-0.192	0.00831	-23.1	9.35e-118	-0.0416	0.0123	-3.38	0.000726	607
20	36149053	cg24338351	rs4809659	-0.041	0.00394	-10.4	2.38e-25	0.0204	0.00522	3.9	9.56e-05	-0.00766	0.00663	-1.15	0.248	282
20	36148738	cg13790727	rs4809659	-0.0394	0.0038	-10.4	3.19e-25	0.0313	0.00509	6.14	8.16e-10	-0.00969	0.00631	-1.53	0.125	282
14	101535084	cg25952596	rs2295654	0.0797	0.00771	10.3	4.87e-25	-0.036	0.00884	-4.07	4.69e-05	0.0205	0.0117	1.75	0.0807	319
11	2019606	cg15886040	rs2735971	-0.0458	0.00444	-10.3	5.73e-25	-0.0133	0.0056	-2.38	0.0175	-0.00139	0.00699	-0.199	0.842	239
10	45694586	cg05960576	rs10900186	-0.0301	0.00298	-10.1	4.96e-24	0.0436	0.00289	15.1	1.7e-51	-0.00173	0.00412	-0.419	0.675	581
15	24672032	cg26288595	rs12161938	-0.0566	0.00567	-9.97	1.99e-23	0.0501	0.00807	6.21	5.29e-10	0.00301	0.00976	0.308	0.758	252
6	164461074	cg19287610	rs206696	-0.0545	0.00553	-9.85	6.81e-23	0.0838	0.00465	18	1.86e-72	-0.005	0.00726	-0.689	0.491	566
19	4784940	cg22992730	rs3087692	-0.0978	0.00994	-9.84	7.88e-23	0.211	0.0117	18.1	4.62e-73	-0.0198	0.0153	-1.29	0.197	239
14	101294147	cg08698721	rs1004573	0.0395	0.00402	9.82	9.38e-23	0.0308	0.00554	5.56	2.77e-08	0.0105	0.00689	1.52	0.128	184
8	141359539	cg26135849	rs10086735	-0.0584	0.00598	-9.77	1.58e-22	0.0846	0.00766	11	2.22e-28	0.00531	0.0098	0.541	0.588	465
14	101696245	cg04165845	rs17587049	-0.0362	0.00376	-9.63	5.97e-22	-0.0626	0.00344	-18.2	3.87e-74	0.00963	0.00509	1.89	0.0584	274
6	144329887	cg23460430	rs6937531	-0.0259	0.00269	-9.61	6.95e-22	0.0249	0.00357	6.98	2.88e-12	0.00721	0.00446	1.61	0.106	345
1	55522013	cg20245116	rs2479418	0.0858	0.00894	9.6	8.03e-22	-0.17	0.00823	-20.6	2.05e-94	-0.0186	0.0121	-1.54	0.123	607
14	101512653	cg18863119	rs10083406	-0.0469	0.00489	-9.59	8.43e-22	0.0963	0.00806	12	6.19e-33	0.0311	0.00952	3.27	0.00108	243
11	73676012	cg25592907	rs605442	0.0386	0.00404	9.57	1.12e-21	-0.0804	0.00497	-16.2	7.56e-59	-0.00548	0.00631	-0.867	0.386	518
12	122356400	cg22618164	rs10840631	-0.0403	0.00423	-9.52	1.81e-21	-0.0439	0.00481	-9.13	6.65e-20	-0.00498	0.00631	-0.789	0.43	646
20	47013841	cg25181043	rs7267199	-0.0519	0.0055	-9.43	4e-21	0.0544	0.00607	8.97	3.08e-19	-0.0104	0.00811	-1.28	0.2	546
8	2591411	cg08242633	rs4875852	-0.0853	0.0091	-9.37	7.23e-21	-0.119	0.0177	-6.71	1.98e-11	0.0305	0.0201	1.52	0.129	111
4	89619030	cg18607468	rs10428273	-0.0587	0.0063	-9.32	1.13e-20	-0.00698	0.0149	-0.468	0.64	-0.0201	0.0161	-1.24	0.214	118
7	158750607	cg00815399	rs6957744	-0.0576	0.00619	-9.31	1.28e-20	-0.0575	0.00784	-7.33	2.23e-13	-0.0126	0.0102	-1.25	0.213	246
5	102898648	cg09166085	rs7730302	0.0419	0.00454	9.22	2.84e-20	0.0483	0.00815	5.93	3.1e-09	-0.00111	0.00929	-0.119	0.905	213
1	11783294	cg18285337	rs4845874	0.119	0.0129	9.22	2.9e-20	0.233	0.0184	12.7	1.04e-36	-0.0177	0.0225	-0.787	0.431	579
7	50849723	cg16349612	rs4947446	-0.0388	0.00422	-9.19	3.97e-20	0.0333	0.00636	5.23	1.68e-07	0.00349	0.00772	0.452	0.651	210
12	31272114	cg10317314	rs7309642	-0.0854	0.00933	-9.15	5.79e-20	-0.0862	0.0181	-4.76	1.98e-06	-0.0155	0.0203	-0.763	0.445	161
12	122356390	cg21171335	rs10840631	-0.0362	0.00397	-9.13	6.97e-20	-0.0434	0.00483	-8.99	2.56e-19	-0.00954	0.00621	-1.54	0.125	646
8	141359674	cg06565641	rs12156194	-0.0559	0.00613	-9.12	7.61e-20	0.107	0.00766	13.9	3.55e-44	0.00858	0.00988	0.869	0.385	439
20	36148642	cg04489586	rs10854179	-0.0278	0.00306	-9.07	1.15e-19	0.0247	0.00408	6.07	1.27e-09	-0.00382	0.00514	-0.743	0.457	300
20	32255988	cg14921437	rs6088244	-0.0293	0.00324	-9.04	1.58e-19	-0.0352	0.0032	-11	3.59e-28	0.00502	0.0045	1.11	0.265	644
6	144329780	cg08263357	rs6937531	-0.0415	0.00459	-9.02	1.83e-19	0.0191	0.00625	3.05	0.00228	0.00518	0.00778	0.666	0.505	345
20	57464000	cg03837903	rs2057291	0.0515	0.00572	9.01	2.11e-19	-0.00354	0.00541	-0.654	0.513	0.0129	0.00786	1.65	0.0999	447
15	24672531	cg26708976	rs12592162	-0.039	0.00434	-8.99	2.5e-19	0.00648	0.0104	0.624	0.533	0.00521	0.0113	0.462	0.644	158
20	57414059	cg25090051	rs1800905	0.0302	0.00337	8.98	2.78e-19	-0.00112	0.00409	-0.274	0.784	-0.0031	0.00528	-0.587	0.557	442
21	48081686	cg24877093	rs6518306	-0.0646	0.0072	-8.97	2.96e-19	0.0443	0.0118	3.74	0.000183	0.0132	0.0139	0.948	0.343	149
11	2019587	cg04975775	rs2735971	-0.0471	0.00525	-8.96	3.2e-19	-0.0341	0.00799	-4.27	1.97e-05	0.00549	0.00944	0.581	0.561	239
18	77659695	cg05491587	rs12456484	-0.0575	0.00645	-8.92	4.63e-19	0.0398	0.00749	5.31	1.11e-07	0.0232	0.01	2.32	0.0204	520
14	101194145	cg09971646	rs1004573	0.0818	0.00926	8.84	9.85e-19	0.0224	0.0312	0.72	0.472	-0.0345	0.0324	-1.07	0.286	184
20	36149231	cg16648571	rs2425335	-0.05	0.00566	-8.83	1.01e-18	0.0284	0.00841	3.38	0.00072	-0.0103	0.0102	-1	0.315	294
8	141359786	cg11256152	rs10086735	-0.0416	0.00473	-8.8	1.33e-18	0.0874	0.00648	13.5	1.92e-41	-0.00989	0.00822	-1.2	0.228	465
20	32255052	cg07470512	rs6088244	-0.025	0.00285	-8.77	1.76e-18	-0.024	0.00268	-8.95	3.7e-19	0.00105	0.0039	0.269	0.788	644
6	169977833	cg02841571	rs9295017	0.0507	0.00579	8.76	1.98e-18	-0.0571	0.00579	-9.85	6.98e-23	0.000665	0.00837	0.0794	0.937	471
18	77376689	cg10929690	rs8087647	-0.0614	0.00711	-8.63	6.34e-18	0.0769	0.00816	9.43	4.08e-21	-0.012	0.0108	-1.11	0.268	250
20	57414351	cg20019489	rs6064714	-0.0529	0.00618	-8.57	1.03e-17	-0.0526	0.0118	-4.45	8.51e-06	0.00594	0.0132	0.45	0.653	213
20	32256071	cg13403462	rs6088244	-0.0334	0.00391	-8.54	1.34e-17	-0.0428	0.00391	-10.9	7.46e-28	0.00658	0.00558	1.18	0.238	644
20	57425994	cg26102503	rs965808	-0.0342	0.00404	-8.46	2.79e-17	0.00898	0.00721	1.24	0.213	0.00255	0.00835	0.305	0.76	287
5	102898478	cg13665998	rs7730302	0.0342	0.00404	8.45	2.97e-17	0.0348	0.00807	4.32	1.58e-05	0.0029	0.00905	0.32	0.749	213
7	130130288	cg17347253	rs17164989	-0.0857	0.0102	-8.44	3.16e-17	-0.0262	0.0142	-1.85	0.0644	-0.00277	0.0172	-0.161	0.872	163
7	158750985	cg00413089	rs6957744	-0.0649	0.0077	-8.43	3.43e-17	-0.0511	0.00961	-5.32	1.02e-07	-0.0108	0.0123	-0.875	0.382	246
12	31272119	cg14687298	rs7309642	-0.0883	0.0106	-8.34	7.55e-17	-0.0981	0.0214	-4.59	4.35e-06	-0.00757	0.0237	-0.319	0.75	161
7	158750417	cg10079374	rs6957744	-0.059	0.00711	-8.31	9.78e-17	-0.0644	0.0111	-5.78	7.32e-09	-0.0182	0.0132	-1.38	0.169	246
16	3481785	cg09681675	rs171634	0.0486	0.00591	8.22	1.95e-16	-0.0614	0.00791	-7.77	8.09e-15	0.0093	0.00982	0.947	0.344	308
20	32255491	cg03904042	rs6088244	-0.0399	0.00487	-8.19	2.59e-16	-0.057	0.00518	-11	3.69e-28	0.00898	0.00713	1.26	0.208	644
8	832260	cg03494825	rs17667061	0.0222	0.00272	8.18	2.88e-16	-0.016	0.00292	-5.48	4.27e-08	-0.00625	0.00406	-1.54	0.124	434
19	57376177	cg06627087	rs10408898	-0.0515	0.00631	-8.17	2.99e-16	0.0763	0.00707	10.8	3.29e-27	-0.016	0.00955	-1.68	0.0938	284
8	141359592	cg26308012	rs10086735	-0.022	0.0027	-8.17	3.06e-16	0.0481	0.00371	12.9	2.38e-38	-0.000981	0.00457	-0.214	0.83	465
5	102898463	cg02976617	rs7730302	0.0342	0.00419	8.15	3.63e-16	0.0375	0.00896	4.18	2.89e-05	-0.00256	0.00996	-0.257	0.797	213
12	31272112	cg17292337	rs7309642	-0.0665	0.00819	-8.11	5.03e-16	-0.0768	0.0171	-4.49	7.26e-06	-0.0124	0.0189	-0.654	0.513	161
15	25093521	cg22678136	rs12437599	-0.0412	0.0051	-8.08	6.68e-16	-0.018	0.00665	-2.71	0.0067	-0.0105	0.00864	-1.21	0.226	268
8	833048	cg00281725	rs17667203	0.0266	0.00331	8.06	7.88e-16	-0.0258	0.00411	-6.28	3.41e-10	-0.00164	0.00522	-0.314	0.753	409
20	36149119	cg22421148	rs10854179	-0.0517	0.00642	-8.05	8.42e-16	0.044	0.00837	5.26	1.43e-07	-0.0123	0.0106	-1.16	0.245	300
21	38630234	cg11287055	rs2051399	-0.0497	0.00619	-8.02	1.07e-15	-0.0311	0.00875	-3.56	0.000374	-0.00853	0.0106	-0.802	0.422	345
5	1594733	cg08422420	rs7734561	0.0621	0.00775	8.01	1.14e-15	0.0408	0.0114	3.59	0.000325	0.016	0.0137	1.17	0.242	276
10	45695008	cg03549506	rs10900186	-0.0274	0.00348	-7.88	3.34e-15	0.032	0.00336	9.52	1.73e-21	0.00136	0.00472	0.287	0.774	581
7	64541193	cg20849893	rs10949962	0.0223	0.00284	7.84	4.56e-15	0.0259	0.00356	7.28	3.35e-13	-0.00121	0.00465	-0.259	0.795	527
18	77659572	cg12092346	rs4798923	-0.0499	0.0064	-7.81	5.77e-15	0.0241	0.0071	3.39	0.000696	0.00448	0.00942	0.476	0.634	462
6	144329789	cg11532302	rs6937531	-0.0412	0.00528	-7.8	6.18e-15	0.00706	0.00655	1.08	0.282	-0.00278	0.00839	-0.331	0.741	345
22	42078723	cg11536612	rs132774	0.0282	0.00362	7.79	6.74e-15	0.0299	0.00521	5.74	9.67e-09	-0.00336	0.00635	-0.529	0.597	289
11	2171694	cg25742037	rs4320932	0.0291	0.00375	7.75	8.88e-15	-0.0643	0.00583	-11	2.45e-28	-0.00553	0.00694	-0.797	0.425	254
15	99408958	cg12553689	rs11247377	-0.053	0.00684	-7.75	8.97e-15	0.0522	0.416	0.126	0.9	-0.057	0.416	-0.137	0.891	111
14	101195312	cg18121862	rs1004573	0.0274	0.00355	7.73	1.08e-14	0.0052	0.00942	0.552	0.581	-0.00573	0.01	-0.571	0.568	184
14	101512592	cg02882979	rs10083406	-0.061	0.0079	-7.72	1.18e-14	0.16	0.0112	14.2	5.83e-46	0.0309	0.0136	2.27	0.0233	243
1	68516472	cg16682227	rs17482018	-0.13	0.0169	-7.69	1.45e-14	0.00233	0.0395	0.059	0.953	0.0581	0.0434	1.34	0.181	203
2	79220881	cg14005019	rs283842	0.0217	0.00283	7.69	1.49e-14	0.0204	0.00316	6.45	1.13e-10	0.00219	0.00409	0.536	0.592	410
2	865075	cg16956133	rs4561699	-0.0437	0.00568	-7.69	1.52e-14	-0.0631	0.00775	-8.14	4.01e-16	0.00835	0.00957	0.873	0.383	324
15	24803245	cg03402443	rs12913328	0.0258	0.00338	7.63	2.32e-14	0.00934	0.00365	2.56	0.0105	0.00219	0.00505	0.433	0.665	560
12	34506462	cg02590409	rs10466832	0.0326	0.00429	7.62	2.63e-14	0.0494	0.00422	11.7	1.05e-31	0.00225	0.006	0.375	0.708	494
20	47013687	cg07019386	rs7267199	-0.0389	0.00515	-7.56	4e-14	0.0492	0.00566	8.7	3.38e-18	-0.00997	0.00755	-1.32	0.187	546
19	54041398	cg05338009	rs4803144	-0.0426	0.00564	-7.55	4.28e-14	-0.0321	0.0109	-2.94	0.00328	-0.00761	0.0123	-0.616	0.538	336
5	1594676	cg21167402	rs7734561	0.0545	0.00723	7.54	4.66e-14	0.0478	0.012	3.99	6.49e-05	0.0109	0.014	0.778	0.437	276
10	131989849	cg11372818	rs11017128	0.0554	0.00735	7.54	4.74e-14	-0.101	0.00937	-10.8	2.59e-27	-0.00892	0.0124	-0.718	0.473	191
19	12624832	cg01559901	rs4804712	0.0234	0.0031	7.54	4.75e-14	0.0223	0.00372	6	2e-09	0.00131	0.00496	0.264	0.792	328
19	21666788	cg06405146	rs2173724	-0.0441	0.00588	-7.5	6.17e-14	0.0389	0.0116	3.35	0.000812	-0.0177	0.0129	-1.36	0.172	228
8	832917	cg21352158	rs17739876	-0.0396	0.00531	-7.46	8.89e-14	0.0375	0.00889	4.22	2.46e-05	-0.0139	0.0101	-1.37	0.171	238
19	58566643	cg18075691	rs4801552	0.048	0.00646	7.43	1.09e-13	-0.0578	0.00629	-9.19	4.06e-20	-0.00566	0.00921	-0.614	0.539	596
14	101618406	cg08082788	rs12050266	-0.0654	0.00882	-7.42	1.2e-13	-0.159	0.00776	-20.5	1.3e-93	0.0385	0.0118	3.27	0.00108	104
2	863946	cg01854967	rs4561699	-0.0601	0.00813	-7.38	1.53e-13	-0.109	0.0137	-7.91	2.64e-15	-0.0151	0.016	-0.941	0.347	324
12	122356598	cg21016266	rs10840631	-0.0184	0.00253	-7.29	3.11e-13	-0.0211	0.00269	-7.86	3.82e-15	0.000113	0.00351	0.0322	0.974	646
20	36149121	cg22510412	rs10854179	-0.0485	0.00666	-7.29	3.17e-13	0.0511	0.00802	6.37	1.87e-10	-0.0127	0.0106	-1.2	0.23	300
18	77377119	cg22048216	rs7233068	0.0273	0.00379	7.2	6.04e-13	0.0249	0.00481	5.18	2.17e-07	0.013	0.00608	2.14	0.0327	430
7	158751184	cg12744031	rs6957744	-0.0549	0.00764	-7.19	6.33e-13	-0.053	0.00832	-6.37	1.89e-10	-0.0217	0.0114	-1.9	0.0576	246
20	47012991	cg00500770	rs7267199	-0.024	0.00335	-7.18	7.22e-13	0.0233	0.00323	7.2	6.01e-13	0.000404	0.00463	0.0872	0.93	546
8	2628628	cg26684174	rs6558682	0.0334	0.00467	7.15	8.9e-13	-0.0747	0.00417	-17.9	7.28e-72	0.00774	0.00613	1.26	0.206	460
7	158750244	cg12954512	rs6957744	-0.0526	0.00739	-7.13	1.02e-12	-0.0602	0.00852	-7.06	1.68e-12	-0.00648	0.0113	-0.574	0.566	246
20	36149081	cg24675557	rs10854179	-0.0614	0.00862	-7.12	1.07e-12	0.0481	0.012	4.02	5.75e-05	-0.00989	0.0149	-0.665	0.506	300
9	115652824	cg07758904	rs13283782	0.0367	0.00515	7.12	1.11e-12	0.0418	0.00834	5	5.6e-07	0.00317	0.00981	0.323	0.747	186
3	192289252	cg14463292	rs10460805	-0.036	0.00507	-7.11	1.15e-12	-0.0487	0.00486	-10	1.16e-23	-0.00821	0.00693	-1.18	0.237	547
19	21666552	cg10831725	rs2650808	-0.0456	0.00643	-7.09	1.34e-12	0.0315	0.0213	1.48	0.139	0.0142	0.0225	0.631	0.528	228
7	65235340	cg06263672	rs1964363	0.014	0.00198	7.07	1.59e-12	0.0133	0.00241	5.51	3.5e-08	0.00169	0.00319	0.529	0.597	521
20	36149188	cg00576435	rs10854179	-0.0463	0.00655	-7.06	1.64e-12	0.0437	0.00911	4.8	1.62e-06	-0.00651	0.0115	-0.566	0.571	300
3	192289245	cg17611045	rs6776892	-0.0451	0.00642	-7.03	2.04e-12	-0.0616	0.00601	-10.2	1.36e-24	-0.00646	0.00875	-0.738	0.46	551
7	158750384	cg11945929	rs6957744	-0.0501	0.00715	-7.01	2.4e-12	-0.054	0.0114	-4.75	2.04e-06	-0.0192	0.0134	-1.43	0.151	246
8	2075777	cg21847720	rs11780530	-0.0273	0.0039	-7.01	2.46e-12	-0.0055	0.00324	-1.7	0.0895	0.00647	0.00506	1.28	0.201	590
20	36149194	cg18433380	rs10854179	-0.0474	0.00678	-7	2.63e-12	0.0426	0.00917	4.64	3.4e-06	-0.00826	0.0117	-0.705	0.481	300
20	57414039	cg04132853	rs6064714	-0.0407	0.00584	-6.98	2.96e-12	-0.0293	0.00941	-3.12	0.00182	0.00385	0.011	0.351	0.726	213
5	1594282	cg26472636	rs6862954	0.0559	0.00802	6.97	3.18e-12	0.023	0.00876	2.63	0.00859	0.0265	0.0118	2.24	0.0248	269
7	130132453	cg13986840	rs992859	0.0336	0.00483	6.97	3.27e-12	-0.0465	0.00572	-8.12	4.49e-16	0.00766	0.00745	1.03	0.304	563
10	131989655	cg06406026	rs11017128	0.0513	0.00741	6.93	4.26e-12	-0.0918	0.0122	-7.52	5.63e-14	0.0019	0.0145	0.131	0.895	191
22	42548783	cg15557168	rs2743467	-0.039	0.00564	-6.91	4.72e-12	0.102	0.00596	17.1	1.37e-65	0.0135	0.00826	1.63	0.103	405
20	36148779	cg03615235	rs6066850	-0.0525	0.00761	-6.89	5.4e-12	0.0421	0.00975	4.31	1.61e-05	0.00369	0.0125	0.295	0.768	316
20	36148791	cg17643025	rs10854179	-0.0453	0.00662	-6.85	7.58e-12	0.0276	0.00806	3.43	0.000615	0.00955	0.0104	0.916	0.36	300
14	101367300	cg16126137	rs1956128	0.0599	0.00879	6.81	9.89e-12	-0.0292	0.0102	-2.87	0.00404	-0.0123	0.0135	-0.916	0.36	315
2	133402827	cg07916022	rs3738842	0.0422	0.00621	6.8	1.07e-11	-0.0608	0.00781	-7.79	6.86e-15	0.025	0.0097	2.57	0.0101	623
14	71606274	cg15816911	rs917067	-0.0234	0.00346	-6.78	1.23e-11	0.0374	0.00322	11.6	3e-31	-0.00271	0.00468	-0.579	0.563	577
19	49340593	cg26267310	rs16982311	0.032	0.00475	6.74	1.63e-11	0.0601	0.013	4.61	4.08e-06	-0.0134	0.0138	-0.968	0.333	208
5	421733	cg00976097	rs2672724	-0.0492	0.00732	-6.72	1.77e-11	0.0697	0.00652	10.7	1.12e-26	0.00761	0.00967	0.787	0.431	499
20	36148775	cg25712981	rs6066850	-0.0491	0.00733	-6.7	2.05e-11	0.0392	0.00994	3.94	8.23e-05	0.00309	0.0123	0.251	0.802	316
20	57426570	cg06693667	rs6026560	-0.018	0.00268	-6.7	2.12e-11	0.00436	0.0045	0.969	0.332	-0.00489	0.00528	-0.925	0.355	241
5	1594678	cg24960960	rs7734561	0.0396	0.00594	6.67	2.56e-11	0.0351	0.0102	3.45	0.000563	0.007	0.0118	0.593	0.553	276
18	77918588	cg07500432	rs11660391	0.0273	0.00411	6.64	3.04e-11	-0.0319	0.00397	-8.02	1.04e-15	-0.00238	0.0058	-0.41	0.682	538
15	99789622	cg26163234	rs12911333	0.0681	0.0102	6.64	3.07e-11	0.177	0.0578	3.06	0.0022	-0.0346	0.0587	-0.59	0.555	85
2	73384389	cg01422370	rs6760964	-0.0323	0.00487	-6.63	3.31e-11	0.0835	0.0053	15.8	6.27e-56	-0.0179	0.00737	-2.43	0.015	533
20	36149112	cg20479660	rs10854179	-0.0474	0.00714	-6.63	3.4e-11	0.0493	0.00904	5.45	5e-08	-0.0227	0.0117	-1.93	0.053	300
20	47013814	cg00070912	rs7267199	-0.0202	0.00305	-6.62	3.51e-11	0.0204	0.00347	5.88	4.08e-09	0.00309	0.00458	0.676	0.499	546
19	54041329	cg04522821	rs16984950	-0.0686	0.0104	-6.61	3.93e-11	0.048	0.0132	3.64	0.000272	0.0205	0.0167	1.23	0.22	161
11	2020104	cg03996735	rs2735971	0.0341	0.00516	6.6	3.99e-11	0.0212	0.00738	2.88	0.00402	0.00434	0.00885	0.491	0.624	239
20	36149185	cg03061677	rs10854179	-0.043	0.00655	-6.57	5.03e-11	0.0501	0.0091	5.51	3.68e-08	-0.00455	0.0114	-0.399	0.69	300
19	49340765	cg19024700	rs2131093	0.0368	0.00561	6.56	5.21e-11	0.0947	0.0125	7.58	3.42e-14	0.0047	0.0137	0.343	0.732	210
6	170055155	cg11938672	rs9478086	-0.0696	0.0107	-6.51	7.5e-11	0.0892	0.0256	3.49	0.000484	-0.0197	0.0277	-0.709	0.478	175
5	37209440	cg00331501	rs11743146	0.0398	0.00614	6.48	9.08e-11	-0.0132	0.00764	-1.73	0.083	-0.000325	0.00994	-0.0327	0.974	151
2	133402940	cg12311815	rs3738842	0.0371	0.00573	6.48	9.37e-11	-0.0565	0.00684	-8.26	1.48e-16	0.0116	0.00868	1.34	0.181	623
15	24672463	cg22261467	rs12592162	-0.0318	0.00493	-6.45	1.13e-10	-0.0219	0.014	-1.57	0.116	0.0128	0.0148	0.869	0.385	158
18	77905119	cg18973878	rs11660007	-0.0267	0.00416	-6.42	1.33e-10	0.0382	0.00801	4.77	1.82e-06	-0.000924	0.00898	-0.103	0.918	254
13	114965839	cg12584960	rs9562157	-0.0383	0.00597	-6.41	1.41e-10	-0.00932	0.00615	-1.52	0.129	-0.00254	0.00878	-0.289	0.773	424
15	25093366	cg02171545	rs12437599	-0.0487	0.00763	-6.38	1.72e-10	-0.029	0.0161	-1.8	0.0716	-0.0169	0.0178	-0.949	0.343	268
4	89618982	cg23954636	rs7674009	-0.0349	0.00547	-6.38	1.73e-10	0.0118	0.0162	0.729	0.466	-0.0252	0.017	-1.48	0.139	119
8	833012	cg27241889	rs17740061	0.0545	0.00854	6.38	1.74e-10	-0.0435	0.0101	-4.3	1.68e-05	-0.0138	0.0132	-1.05	0.293	357
11	14281053	cg02251663	rs10766125	-0.0335	0.00526	-6.38	1.78e-10	0.106	0.0107	9.93	3.16e-23	-0.00662	0.0118	-0.56	0.576	275
11	2020101	cg16675558	rs2735971	0.0266	0.00418	6.37	1.84e-10	0.0139	0.00525	2.64	0.00818	0.0144	0.00668	2.15	0.0314	239
21	38630728	cg16704958	rs4618141	-0.025	0.00394	-6.35	2.1e-10	-0.0273	0.00406	-6.72	1.76e-11	-0.00252	0.00562	-0.448	0.654	553
11	2020556	cg02886509	rs2107425	-0.039	0.00615	-6.33	2.38e-10	-0.0284	0.00944	-3	0.00266	-0.00661	0.0113	-0.586	0.558	398
5	180487084	cg07774765	rs1467	0.0297	0.00468	6.33	2.41e-10	0.178	0.00599	29.8	6.86e-195	0.194	0.00775	25	3.55e-138	643
15	40779019	cg15385345	rs11070295	-0.0206	0.00325	-6.33	2.52e-10	0.00189	0.00346	0.545	0.585	0.00575	0.00479	1.2	0.23	459
8	2075820	cg01295646	rs6558610	0.0456	0.00724	6.3	2.91e-10	-0.0121	0.00668	-1.81	0.0697	0.00382	0.00975	0.392	0.695	344
5	1594715	cg21931717	rs7734561	0.0345	0.00548	6.3	2.96e-10	0.0304	0.00909	3.35	0.000809	0.00162	0.0106	0.153	0.879	276
14	106183770	cg10832239	rs4977158	0.124	0.0197	6.27	3.56e-10	0.117	0.0336	3.5	0.000471	0.00612	0.0381	0.161	0.872	87
20	36149455	cg21588305	rs10854179	-0.0274	0.00436	-6.27	3.56e-10	0.0325	0.0057	5.71	1.14e-08	-0.0098	0.00723	-1.35	0.176	300
4	89619023	cg06617468	rs7674009	-0.0338	0.00539	-6.27	3.56e-10	0.00957	0.0132	0.723	0.47	-0.0196	0.0143	-1.38	0.169	119

## Sheet: Supplementary Table 5 (child)
Supplementary Table 5.Statistically signficant associations between parent-of-origin coded SNPs and DNA methylation measured during childhood (peripheral blood). Just the strongest association for each CpG is included.
Chr	CpG_BP	CpG	SNP	PO_B	PO_SE	PO_STAT	PO_P	ADD_B	ADD_SE	ADD_STAT	ADD_P	DOM_B	DOM_SE	DOM_STAT	DOM_P	MAC
20	57427146	cg24617313	rs6015389	-0.202	0.00515	-39.2	0	-0.00553	0.00378	-1.46	0.143	0.0134	0.00616	2.18	0.0294	501
4	89619051	cg19151808	rs10428273	-0.456	0.00626	-72.8	0	0.0343	0.0556	0.617	0.537	-0.00321	0.0555	-0.0578	0.954	125
4	89619053	cg01026744	rs10428273	-0.258	0.00492	-52.4	0	0.265	0.00728	36.3	4.09e-289	-0.00533	0.00868	-0.614	0.539	125
20	57463991	cg09885502	rs2057291	0.367	0.012	30.4	2.66e-203	0.0322	0.00925	3.48	0.000506	0.105	0.0152	6.9	5.02e-12	479
20	57414274	cg23732978	rs1800905	-0.138	0.00469	-29.3	8.59e-189	0.0916	0.00489	18.7	4.04e-78	0.0602	0.00683	8.82	1.15e-18	469
20	57426935	cg03606258	rs11699704	-0.332	0.0121	-27.3	2.45e-164	-0.0911	0.00895	-10.2	2.46e-24	0.137	0.0146	9.38	6.53e-21	219
16	3481970	cg02880119	rs171634	-0.122	0.0045	-27.1	7.01e-162	0.0586	0.00627	9.34	9.74e-21	-0.0143	0.00775	-1.84	0.0651	336
2	210074276	cg09336323	rs10932287	-0.0974	0.00367	-26.5	6.25e-155	0.111	0.00312	35.7	5.58e-279	-0.00771	0.00478	-1.61	0.107	692
20	57426545	cg07947033	rs6026560	-0.122	0.00459	-26.5	9.87e-155	-0.0231	0.00733	-3.16	0.00159	0.000293	0.00849	0.0345	0.972	253
20	57426425	cg08091561	rs6026560	-0.112	0.00435	-25.7	1.94e-145	0.0208	0.00686	3.04	0.00236	-0.012	0.008	-1.5	0.133	253
20	57426420	cg06200857	rs6026560	-0.12	0.00487	-24.6	8.17e-134	0.015	0.0086	1.75	0.0809	-0.00723	0.00972	-0.744	0.457	253
2	210074020	cg20296298	rs10932287	-0.1	0.00425	-23.6	1.8e-123	0.114	0.00391	29.1	1.3e-186	-0.00753	0.00578	-1.3	0.193	692
20	57426749	cg15160445	rs6015389	-0.0686	0.00306	-22.5	1.14e-111	0.0283	0.00309	9.16	5.38e-20	-0.00528	0.00421	-1.26	0.209	501
14	101194748	cg18279536	rs1004573	0.0832	0.0038	21.9	3.39e-106	-0.0427	0.00716	-5.96	2.47e-09	0.000653	0.00807	0.0809	0.936	207
20	57426743	cg04677683	rs6015389	-0.0593	0.00289	-20.5	1.64e-93	0.0252	0.00265	9.52	1.7e-21	-0.00164	0.00382	-0.43	0.668	501
4	89619038	cg11300971	rs10428273	-0.137	0.00676	-20.2	3.86e-91	-0.017	0.0271	-0.628	0.53	0.00743	0.0279	0.266	0.79	125
20	57426757	cg25326570	rs6015389	-0.0628	0.00311	-20.2	1.94e-90	0.0302	0.00288	10.5	9.77e-26	-0.00872	0.00405	-2.16	0.0311	501
16	89740564	cg03605463	rs2115401	-0.0733	0.00373	-19.6	6.52e-86	0.0872	0.00292	29.8	2.92e-195	0.00884	0.00472	1.87	0.0614	586
15	24506388	cg13749113	rs12911863	-0.097	0.005	-19.4	7.24e-84	0.0775	0.0047	16.5	3.7e-61	-0.00316	0.00678	-0.466	0.641	675
6	144329732	cg21952820	rs6937531	-0.107	0.00558	-19.2	1.92e-82	-0.0286	0.00894	-3.2	0.00139	-0.00561	0.0107	-0.525	0.6	368
20	57414217	cg17696847	rs1800905	0.0516	0.00282	18.3	4.03e-75	-0.00353	0.00266	-1.33	0.184	-0.00274	0.00382	-0.718	0.473	469
13	48892244	cg11408952	rs9316395	0.0894	0.00494	18.1	3.51e-73	-0.0913	0.00652	-14	1.74e-44	-0.0105	0.00823	-1.28	0.2	442
6	3849327	cg25195497	rs2239713	0.0508	0.00281	18.1	4.55e-73	-0.0213	0.00247	-8.61	7.03e-18	0.0106	0.00371	2.87	0.00415	434
20	57463503	cg11480267	rs2057291	0.0676	0.00376	18	2.63e-72	-0.0105	0.0035	-3	0.00273	-0.00698	0.00505	-1.38	0.167	479
14	101194267	cg19628497	rs1004573	0.103	0.00574	17.9	8.53e-72	-0.0261	0.0105	-2.49	0.0129	0.0126	0.0118	1.07	0.286	207
16	3481785	cg09681675	rs171634	0.127	0.00726	17.5	1.65e-68	-0.143	0.0108	-13.3	3.26e-40	0.0135	0.0129	1.05	0.296	336
11	2721591	cg09518720	rs463924	-0.0694	0.00413	-16.8	2.5e-63	-0.00339	0.00389	-0.873	0.383	-0.00899	0.00551	-1.63	0.102	448
6	3849331	cg21740964	rs2239713	0.0463	0.00277	16.7	1.05e-62	-0.0187	0.00254	-7.35	1.98e-13	0.00722	0.00369	1.96	0.0503	434
22	42078707	cg11677105	rs4822052	0.0792	0.00483	16.4	1.77e-60	0.0632	0.00642	9.85	6.74e-23	0.0066	0.00814	0.811	0.417	326
13	48891544	cg24342013	rs9316395	0.0483	0.00298	16.2	2.82e-59	-0.0438	0.00422	-10.4	2.8e-25	-0.00348	0.00516	-0.673	0.501	442
20	36148954	cg14765818	rs2064638	-0.039	0.00249	-15.6	3.65e-55	0.0257	0.00552	4.66	3.18e-06	0.00163	0.00609	0.267	0.789	319
6	144329672	cg21526238	rs11155342	-0.299	0.0201	-14.9	4.84e-50	-0.139	0.0741	-1.88	0.0607	0.0213	0.0768	0.277	0.782	114
11	2019606	cg15886040	rs2735971	-0.0587	0.00396	-14.8	9.24e-50	1.22e-05	0.00597	0.00204	0.998	-0.00834	0.0071	-1.17	0.24	255
11	2019587	cg04975775	rs2735971	-0.0723	0.00492	-14.7	9.12e-49	-0.0177	0.00661	-2.68	0.00734	-0.00545	0.00835	-0.653	0.514	255
20	36148961	cg08402058	rs2064638	-0.0409	0.00286	-14.3	2.4e-46	0.0226	0.00466	4.85	1.2e-06	0.00285	0.00546	0.522	0.602	319
14	101194145	cg09971646	rs1004573	0.11	0.0077	14.3	2.65e-46	-0.00911	0.0117	-0.781	0.435	-0.00746	0.0139	-0.536	0.592	207
16	89740639	cg09827496	rs2115401	-0.0469	0.00329	-14.3	3.41e-46	0.0602	0.00281	21.4	1.51e-101	0.00221	0.00432	0.512	0.609	586
14	101512612	cg19560831	rs10083406	-0.0449	0.0032	-14.1	7.36e-45	0.0636	0.00289	22.1	7.74e-108	0.012	0.00443	2.7	0.00684	260
20	57414351	cg20019489	rs6064714	-0.073	0.00522	-14	2.08e-44	-0.0571	0.00624	-9.14	6.28e-20	0.00653	0.00808	0.808	0.419	241
20	57414059	cg25090051	rs6064714	-0.0416	0.00299	-13.9	4.98e-44	-0.0312	0.00301	-10.4	2.9e-25	0.000154	0.00419	0.0367	0.971	241
14	101512592	cg02882979	rs10083406	-0.0768	0.00556	-13.8	2.13e-43	0.168	0.00762	22	1.55e-107	0.0077	0.00941	0.817	0.414	260
12	31272865	cg08537890	rs11051208	0.0867	0.00631	13.7	6.09e-43	-0.0295	0.00945	-3.13	0.00176	-0.00604	0.0113	-0.534	0.594	277
20	36148615	cg26083330	rs2064638	-0.0512	0.00376	-13.6	3.43e-42	0.0428	0.00531	8.05	8.29e-16	-0.00374	0.00645	-0.58	0.562	319
6	164461074	cg19287610	rs7765982	-0.0556	0.00412	-13.5	1.71e-41	0.0837	0.0042	19.9	2.05e-88	0.00669	0.00584	1.15	0.252	662
20	36148604	cg23757721	rs2064638	-0.0606	0.0045	-13.5	2.84e-41	0.0483	0.00524	9.21	3.25e-20	-0.00121	0.00693	-0.174	0.862	319
6	170054730	cg19089141	rs3823464	-0.183	0.0138	-13.2	7.08e-40	0.178	0.0336	5.29	1.21e-07	-0.0421	0.0364	-1.16	0.246	264
15	24672032	cg26288595	rs8033671	0.0642	0.00488	13.2	1.24e-39	-0.0636	0.0054	-11.8	4.93e-32	0.0307	0.00725	4.24	2.22e-05	451
8	832260	cg03494825	rs10110537	0.0383	0.00294	13	1.03e-38	-0.0297	0.00349	-8.51	1.81e-17	-0.00257	0.00456	-0.564	0.573	449
6	164461131	cg26079810	rs7765982	-0.0389	0.003	-13	1.18e-38	0.0567	0.00295	19.2	1.69e-82	-0.00459	0.00418	-1.1	0.272	662
20	32256071	cg13403462	rs6088244	-0.0455	0.00353	-12.9	4.16e-38	-0.0486	0.0039	-12.5	1.12e-35	-0.000293	0.00535	-0.0548	0.956	704
20	36149053	cg24338351	rs2064638	-0.0448	0.00348	-12.9	4.58e-38	0.0207	0.00624	3.31	0.00093	0.0074	0.00711	1.04	0.298	319
14	101535084	cg25952596	rs7147503	0.085	0.00664	12.8	1.66e-37	-0.0294	0.00655	-4.49	7.29e-06	-0.000381	0.00949	-0.0401	0.968	515
20	36148738	cg13790727	rs2064638	-0.04	0.00312	-12.8	1.92e-37	0.0314	0.00499	6.28	3.34e-10	0.0047	0.00583	0.806	0.42	319
14	101195312	cg18121862	rs1004573	0.0411	0.00323	12.7	6.19e-37	-0.000539	0.00824	-0.0655	0.948	-0.0045	0.0088	-0.511	0.609	207
10	45694889	cg26510023	rs10458776	-0.0314	0.00249	-12.6	2.08e-36	0.0448	0.0029	15.5	5.82e-54	-0.00682	0.00382	-1.78	0.0744	595
20	32255988	cg14921437	rs6088244	-0.0404	0.00323	-12.5	5.67e-36	-0.0424	0.00363	-11.7	1.48e-31	0.00247	0.00495	0.498	0.619	704
14	101512653	cg18863119	rs10083406	-0.0576	0.00469	-12.3	1.21e-34	0.0966	0.0046	21	7.07e-98	0.023	0.00649	3.55	0.00039	260
19	4784940	cg22992730	rs3087692	-0.114	0.00936	-12.1	6.27e-34	0.237	0.0135	17.6	3.28e-69	-0.0164	0.0164	-1	0.317	258
15	25123688	cg01786704	rs12906774	-0.0862	0.00714	-12.1	1.69e-33	-0.0445	0.00588	-7.57	3.8e-14	0.00526	0.00908	0.579	0.563	454
20	36148642	cg04489586	rs2064638	-0.0343	0.00285	-12	2.22e-33	0.0289	0.00366	7.91	2.6e-15	-0.000625	0.00457	-0.137	0.891	319
14	101696245	cg04165845	rs17587049	-0.0398	0.00332	-12	3.65e-33	-0.065	0.00378	-17.2	4.48e-66	-0.00203	0.00498	-0.409	0.683	305
20	57426759	cg23249369	rs6015389	-0.0448	0.00376	-11.9	9.72e-33	0.023	0.00358	6.43	1.26e-10	-0.00514	0.00509	-1.01	0.313	501
14	101367300	cg16126137	rs1956128	0.0809	0.0068	11.9	1.13e-32	0.00237	0.00854	0.278	0.781	-0.0102	0.0109	-0.93	0.352	341
20	32255052	cg07470512	rs6088244	-0.0302	0.00255	-11.9	2.03e-32	-0.0281	0.0024	-11.7	8.09e-32	0.00528	0.00355	1.48	0.138	704
6	160427501	cg08350488	rs6935913	-0.0793	0.00677	-11.7	1.08e-31	0.00385	0.00473	0.814	0.416	0.0109	0.00877	1.24	0.213	174
6	169977394	cg09894276	rs9283859	0.0495	0.00433	11.4	2.41e-30	-0.0574	0.00466	-12.3	7.58e-35	-0.000351	0.00629	-0.0558	0.956	529
11	73676012	cg25592907	rs605442	0.0399	0.0035	11.4	4.4e-30	-0.0859	0.00486	-17.7	6.16e-70	-0.00645	0.00598	-1.08	0.281	547
20	57414039	cg04132853	rs6064714	-0.0441	0.00389	-11.3	7.81e-30	-0.0275	0.00602	-4.57	4.89e-06	-0.000494	0.00713	-0.0693	0.945	241
20	32255491	cg03904042	rs6088244	-0.0584	0.00515	-11.3	8.18e-30	-0.0698	0.00552	-12.6	1.29e-36	0.00593	0.00757	0.784	0.433	704
2	210074359	cg26685596	rs1439726	0.0477	0.00425	11.2	2.93e-29	-0.0542	0.00452	-12	4.35e-33	-0.00547	0.00604	-0.906	0.365	470
20	57464000	cg03837903	rs2057291	0.0563	0.00503	11.2	3.65e-29	-0.00816	0.00571	-1.43	0.153	-0.00767	0.00758	-1.01	0.312	479
1	55522104	cg13462158	rs2479418	0.0875	0.00782	11.2	4.46e-29	-0.191	0.0071	-27	3.55e-160	-0.0203	0.0107	-1.9	0.0578	658
11	2020104	cg03996735	rs2735971	0.0406	0.00365	11.1	7.48e-29	0.0389	0.0045	8.66	4.74e-18	0.00323	0.00591	0.546	0.585	255
11	2020118	cg18104242	rs2735971	0.047	0.00422	11.1	8.34e-29	0.0479	0.00628	7.63	2.27e-14	0.000779	0.00763	0.102	0.919	255
4	89619030	cg18607468	rs7674009	-0.0696	0.00627	-11.1	1.2e-28	-0.0225	0.0163	-1.38	0.168	0.00963	0.0174	0.553	0.581	126
2	79220881	cg14005019	rs283842	0.0211	0.00193	10.9	7.01e-28	0.023	0.00304	7.55	4.22e-14	-0.00493	0.0036	-1.37	0.172	445
1	55522013	cg20245116	rs2479418	0.0811	0.00749	10.8	2.69e-27	-0.173	0.00713	-24.3	6.52e-130	-0.0241	0.0105	-2.29	0.0221	658
8	8559999	cg06671706	rs10103769	0.033	0.00311	10.6	2.59e-26	0.0381	0.00531	7.18	7.19e-13	0.00929	0.00588	1.58	0.114	372
7	130132453	cg13986840	rs2301335	0.0432	0.00425	10.2	2.62e-24	-0.0387	0.00422	-9.19	3.9e-20	0.00537	0.00591	0.908	0.364	581
20	36149231	cg16648571	rs1474874	-0.0497	0.00489	-10.2	2.93e-24	0.022	0.00872	2.52	0.0118	0.0113	0.00991	1.14	0.256	320
8	141359539	cg26135849	rs10091104	-0.054	0.00538	-10	9.6e-24	0.101	0.00641	15.7	9.69e-56	-0.00447	0.00843	-0.531	0.596	507
7	158750244	cg12954512	rs6957744	-0.0632	0.00635	-9.96	2.39e-23	-0.0593	0.00833	-7.12	1.09e-12	-0.00921	0.0105	-0.874	0.382	271
12	122356390	cg21171335	rs10840631	-0.0394	0.00399	-9.87	5.7e-23	-0.0362	0.00345	-10.5	1.04e-25	0.00443	0.00541	0.818	0.413	705
21	40757691	cg00606841	rs2244352	0.0291	0.00295	9.85	7.12e-23	-0.033	0.00321	-10.3	8.15e-25	0.0117	0.00438	2.66	0.00773	471
18	77376689	cg10929690	rs8087647	-0.0641	0.00654	-9.8	1.14e-22	0.0716	0.00797	8.99	2.58e-19	-0.000282	0.0104	-0.0272	0.978	276
20	36149455	cg21588305	rs2064638	-0.0382	0.00389	-9.8	1.15e-22	0.0327	0.0056	5.84	5.12e-09	0.011	0.00678	1.63	0.104	319
11	2171694	cg25742037	rs4320932	0.0253	0.0026	9.75	1.76e-22	-0.0856	0.00299	-28.6	7.29e-180	0.00773	0.00402	1.92	0.0545	270
12	122356400	cg22618164	rs10840631	-0.0387	0.00398	-9.7	2.9e-22	-0.0428	0.00368	-11.6	2.34e-31	-5.62e-06	0.0055	-0.00102	0.999	705
10	131989849	cg11372818	rs11017128	0.0538	0.0056	9.61	7.3e-22	-0.108	0.007	-15.4	1.03e-53	-0.00761	0.00901	-0.844	0.399	208
18	77659695	cg05491587	rs12456484	-0.0569	0.00594	-9.59	8.67e-22	0.0562	0.00561	10	1.26e-23	0.00754	0.00825	0.914	0.361	560
20	47013841	cg25181043	rs7267199	-0.0469	0.00491	-9.56	1.21e-21	0.0524	0.00451	11.6	3.07e-31	-0.00784	0.00666	-1.18	0.24	592
8	141359786	cg11256152	rs10091104	-0.0433	0.00454	-9.54	1.39e-21	0.0903	0.00584	15.5	5.84e-54	-0.00464	0.00751	-0.618	0.537	507
8	141359674	cg06565641	rs10086598	-0.0536	0.00566	-9.47	2.81e-21	0.103	0.0068	15.1	1.02e-51	0.00772	0.00899	0.859	0.391	510
7	158750985	cg00413089	rs6957744	-0.0737	0.00778	-9.47	2.9e-21	-0.0597	0.00928	-6.44	1.21e-10	-0.011	0.0122	-0.904	0.366	271
12	31272114	cg10317314	rs7309642	-0.0853	0.00902	-9.46	3.01e-21	-0.0821	0.02	-4.1	4.18e-05	-0.00956	0.0222	-0.43	0.667	174
22	42078723	cg11536612	rs1006407	0.0316	0.00335	9.44	3.66e-21	0.0239	0.00494	4.83	1.34e-06	0.00261	0.00609	0.429	0.668	299
18	77905119	cg18973878	rs11659843	-0.0407	0.00433	-9.4	5.32e-21	0.0482	0.00629	7.66	1.81e-14	-0.00965	0.0076	-1.27	0.204	264
6	144329780	cg08263357	rs6937531	-0.0367	0.00391	-9.4	5.55e-21	0.0274	0.00497	5.51	3.56e-08	-0.00879	0.00627	-1.4	0.161	368
7	158750384	cg11945929	rs6957744	-0.0633	0.00674	-9.4	5.68e-21	-0.0563	0.0098	-5.75	9.08e-09	-0.0102	0.0119	-0.856	0.392	271
2	863946	cg01854967	rs4561699	-0.0726	0.00774	-9.38	6.72e-21	-0.111	0.0128	-8.71	2.99e-18	-0.0222	0.0149	-1.5	0.135	353
6	169977833	cg02841571	rs9283859	0.0416	0.00446	9.33	1.04e-20	-0.0522	0.00482	-10.8	2.35e-27	0.00711	0.00657	1.08	0.279	529
5	102898648	cg09166085	rs7730302	0.0369	0.00396	9.32	1.12e-20	0.0431	0.0061	7.08	1.47e-12	0.00406	0.00725	0.56	0.576	224
1	11783294	cg18285337	rs4845874	0.117	0.0126	9.31	1.26e-20	0.219	0.0176	12.4	2.48e-35	-0.00581	0.0216	-0.269	0.788	636
7	158750607	cg00815399	rs6957744	-0.0579	0.00623	-9.31	1.34e-20	-0.0566	0.00766	-7.38	1.56e-13	-0.0181	0.00993	-1.83	0.0678	271
7	158750417	cg10079374	rs6957744	-0.0666	0.00717	-9.29	1.57e-20	-0.0685	0.0103	-6.66	2.71e-11	-0.013	0.0126	-1.03	0.301	271
13	48892551	cg27182551	rs9316395	0.0336	0.00362	9.28	1.72e-20	-0.0398	0.00437	-9.1	8.82e-20	-0.0043	0.00566	-0.759	0.448	442
20	47012991	cg00500770	rs7267199	-0.0247	0.00267	-9.25	2.26e-20	0.0288	0.00297	9.68	3.49e-22	-0.000624	0.00402	-0.155	0.877	592
15	99408958	cg12553689	rs11247377	-0.0665	0.00723	-9.19	3.8e-20	0.042	0.0172	2.44	0.0146	-0.0563	0.0186	-3.02	0.00252	117
14	71606274	cg15816911	rs221900	-0.0222	0.00242	-9.19	4.07e-20	0.0351	0.00273	12.8	1.03e-37	0.00721	0.00376	1.92	0.055	624
20	36149121	cg22510412	rs13036454	-0.0472	0.00514	-9.18	4.12e-20	0.0454	0.00804	5.65	1.65e-08	-0.00109	0.00948	-0.115	0.908	316
19	54041329	cg04522821	rs16984967	-0.0827	0.00903	-9.16	5.37e-20	0.0427	0.0129	3.31	0.000927	0.0156	0.0158	0.99	0.322	172
7	130130383	cg26275543	rs17164989	-0.0711	0.00777	-9.15	5.55e-20	0.0133	0.0106	1.26	0.209	-0.00389	0.0132	-0.294	0.769	180
12	31272119	cg14687298	rs7309642	-0.0884	0.00971	-9.11	8.57e-20	-0.0942	0.021	-4.48	7.62e-06	0.00192	0.0235	0.0819	0.935	174
20	36149194	cg18433380	rs6066850	-0.049	0.00539	-9.1	8.85e-20	0.0337	0.00813	4.14	3.41e-05	0.0125	0.00976	1.28	0.202	333
14	101294147	cg08698721	rs1004573	0.03	0.0033	9.08	1.13e-19	0.0293	0.00666	4.4	1.07e-05	0.00295	0.00748	0.394	0.693	207
8	141359592	cg26308012	rs10091104	-0.0226	0.0025	-9.03	1.73e-19	0.0461	0.00357	12.9	4.13e-38	-0.00191	0.00443	-0.43	0.667	507
2	133402827	cg07916022	rs3738842	0.046	0.00514	8.96	3.15e-19	-0.0458	0.00545	-8.41	4.01e-17	0.00763	0.00752	1.01	0.311	679
20	36149119	cg22421148	rs2092869	-0.0444	0.00501	-8.85	8.42e-19	0.0424	0.00797	5.32	1.05e-07	0.00344	0.0094	0.366	0.715	311
20	36149188	cg00576435	rs6066850	-0.0419	0.00473	-8.85	8.59e-19	0.0366	0.00776	4.71	2.47e-06	0.00649	0.00906	0.716	0.474	333
20	36149185	cg03061677	rs6066850	-0.0464	0.00525	-8.83	1.03e-18	0.0304	0.00966	3.15	0.00165	0.0207	0.011	1.89	0.0592	333
20	47013687	cg07019386	rs7267199	-0.0394	0.00446	-8.82	1.2e-18	0.0523	0.00506	10.3	4.28e-25	-0.00239	0.0067	-0.356	0.722	592
7	64541193	cg20849893	rs10949962	0.0235	0.00267	8.81	1.22e-18	0.0239	0.00342	6.97	3.08e-12	0.00136	0.00441	0.308	0.758	577
15	25123491	cg25657700	rs17179228	-0.0589	0.00669	-8.8	1.4e-18	0.0201	0.0227	0.885	0.376	0.0237	0.0238	0.995	0.32	145
5	102898478	cg13665998	rs7730302	0.0318	0.00363	8.78	1.64e-18	0.0436	0.00892	4.89	1e-06	-0.00738	0.00967	-0.763	0.446	224
14	101618406	cg08082788	rs4906063	0.03	0.00343	8.75	2.11e-18	0.0506	0.0035	14.5	1.64e-47	0.00376	0.00496	0.757	0.449	293
11	2019943	cg24605090	rs2735971	0.0299	0.00342	8.75	2.13e-18	0.0296	0.00574	5.15	2.57e-07	0.00502	0.00675	0.743	0.457	255
8	2591411	cg08242633	rs4875852	-0.0845	0.00966	-8.75	2.19e-18	-0.0986	0.00901	-10.9	7.59e-28	0.0183	0.0132	1.39	0.164	126
20	36148699	cg10981598	rs6066850	-0.0449	0.00516	-8.7	3.24e-18	0.0344	0.00751	4.59	4.49e-06	0.00298	0.00912	0.327	0.744	333
8	818778	cg19790352	rs10110537	-0.0469	0.00539	-8.7	3.27e-18	0.00123	0.00511	0.241	0.81	-0.0016	0.00759	-0.211	0.833	449
20	36148767	cg20783699	rs6066850	-0.0462	0.00531	-8.69	3.5e-18	0.0352	0.00902	3.9	9.58e-05	0.0166	0.0104	1.59	0.112	333
7	50849723	cg16349612	rs1548609	-0.0285	0.0033	-8.63	6e-18	0.0202	0.00431	4.69	2.76e-06	0.00122	0.00542	0.224	0.823	229
5	102898463	cg02976617	rs7730302	0.033	0.00384	8.61	7.55e-18	0.0434	0.00943	4.6	4.19e-06	-0.0089	0.0102	-0.87	0.384	224
19	21666788	cg06405146	rs2562458	-0.0428	0.00498	-8.6	7.88e-18	0.0391	0.00705	5.54	2.94e-08	-0.0125	0.00862	-1.45	0.147	283
10	131989784	cg26187194	rs11017128	0.054	0.00629	8.59	8.94e-18	-0.114	0.0124	-9.17	4.6e-20	0.0188	0.0139	1.35	0.177	208
20	36148320	cg06179486	rs6066850	-0.0226	0.00264	-8.57	1.04e-17	0.0176	0.00272	6.48	9.35e-11	0.00477	0.00382	1.25	0.212	333
2	865075	cg16956133	rs4561699	-0.0428	0.00503	-8.53	1.53e-17	-0.0587	0.0076	-7.73	1.11e-14	-0.0119	0.00905	-1.32	0.187	353
20	36149112	cg20479660	rs13036454	-0.0452	0.00531	-8.52	1.63e-17	0.0423	0.00866	4.89	1.02e-06	0.000487	0.0101	0.048	0.962	316
7	158751184	cg12744031	rs6957744	-0.0687	0.0081	-8.49	2.11e-17	-0.0589	0.00825	-7.14	9.01e-13	-0.00391	0.0116	-0.336	0.737	271
7	76145632	cg16453056	rs10952936	-0.0243	0.00287	-8.48	2.33e-17	-0.05	0.00277	-18.1	4.08e-73	-0.0276	0.00399	-6.93	4.34e-12	558
20	57425994	cg26102503	rs6100232	-0.0336	0.00396	-8.47	2.48e-17	0.0154	0.00772	2	0.0455	-0.00865	0.00872	-0.992	0.321	311
8	832917	cg21352158	rs17739876	-0.045	0.00533	-8.45	2.88e-17	0.0429	0.00663	6.47	9.68e-11	-0.0101	0.00848	-1.19	0.233	248
20	36148791	cg17643025	rs6066850	-0.0418	0.00497	-8.41	4.07e-17	0.037	0.00797	4.65	3.34e-06	0.0149	0.00921	1.62	0.105	333
20	36148779	cg03615235	rs6066850	-0.0465	0.00552	-8.41	4.11e-17	0.0361	0.00931	3.88	0.000105	0.0183	0.0107	1.71	0.0879	333
1	68516472	cg16682227	rs17482018	-0.134	0.016	-8.38	5.38e-17	-0.0182	0.0354	-0.515	0.607	0.0726	0.0389	1.87	0.0619	212
19	57376177	cg06627087	rs411808	-0.0453	0.00542	-8.37	5.72e-17	0.0681	0.00517	13.2	1.2e-39	-0.011	0.00745	-1.48	0.139	309
9	115652824	cg07758904	rs4978508	0.0266	0.00321	8.31	9.42e-17	0.04	0.00463	8.65	5.02e-18	-0.0034	0.00574	-0.592	0.554	443
20	36148620	cg22551578	rs2092869	-0.0605	0.00727	-8.31	9.56e-17	0.0452	0.00878	5.15	2.67e-07	0.00148	0.0113	0.131	0.896	311
10	45695008	cg03549506	rs6593462	-0.0209	0.00253	-8.27	1.37e-16	0.0272	0.00299	9.1	9.12e-20	0.00019	0.00389	0.0489	0.961	595
15	24803245	cg03402443	rs6576317	0.0232	0.00283	8.21	2.3e-16	0.015	0.00279	5.39	7.1e-08	0.000349	0.00389	0.0896	0.929	620
22	31500896	cg21361322	rs11705137	-0.028	0.00343	-8.16	3.26e-16	0.0323	0.00409	7.9	2.86e-15	-0.00376	0.00534	-0.703	0.482	674
10	131989655	cg06406026	rs11017128	0.0524	0.00644	8.14	4.09e-16	-0.0974	0.0105	-9.3	1.42e-20	0.00578	0.0123	0.471	0.637	208
20	36149452	cg25962605	rs2425335	-0.0315	0.00388	-8.1	5.62e-16	0.0263	0.00562	4.69	2.77e-06	0.00636	0.00676	0.941	0.346	311
12	31272112	cg17292337	rs7309642	-0.0652	0.00812	-8.03	9.78e-16	-0.073	0.0183	-3.99	6.56e-05	-0.0043	0.0202	-0.213	0.832	174
2	133402999	cg15833099	rs3738842	0.0411	0.00514	8	1.21e-15	-0.0376	0.00586	-6.41	1.47e-10	0.0103	0.0078	1.31	0.189	679
21	48081686	cg24877093	rs7283192	-0.0486	0.00609	-7.97	1.55e-15	0.0852	0.0135	6.33	2.47e-10	-0.0233	0.0148	-1.58	0.115	223
10	131989556	cg15638969	rs11017128	0.0492	0.0062	7.93	2.22e-15	-0.0791	0.00865	-9.14	6.08e-20	0.00428	0.0107	0.4	0.689	208
19	21666098	cg27663389	rs7259888	-0.0293	0.0037	-7.92	2.38e-15	0.0199	0.00371	5.38	7.66e-08	-8.32e-05	0.00525	-0.0159	0.987	573
20	36148775	cg25712981	rs6066850	-0.0449	0.00568	-7.92	2.39e-15	0.0328	0.00917	3.58	0.000347	0.0204	0.0107	1.92	0.0551	333
5	1594733	cg08422420	rs7734561	0.0649	0.00821	7.91	2.67e-15	0.0605	0.0116	5.21	1.93e-07	0.00578	0.0143	0.405	0.685	302
12	34506462	cg02590409	rs10466832	0.03	0.0038	7.9	2.81e-15	0.0508	0.0038	13.4	8.73e-41	-0.00316	0.00535	-0.591	0.554	534
8	833048	cg00281725	rs10110537	0.0274	0.00347	7.89	2.92e-15	-0.03	0.00368	-8.14	3.94e-16	-0.00636	0.00506	-1.26	0.209	449
18	77376639	cg19109570	rs7233068	0.0277	0.00352	7.87	3.68e-15	-0.0264	0.00408	-6.47	9.63e-11	0.00289	0.00531	0.545	0.586	459
5	1594676	cg21167402	rs7734561	0.0602	0.00767	7.85	4.09e-15	0.055	0.0104	5.28	1.3e-07	0.00297	0.013	0.229	0.819	302
12	34528122	cg26926768	rs10743845	-0.0171	0.00218	-7.83	4.87e-15	0.0281	0.00167	16.8	1.98e-63	-0.00544	0.00276	-1.97	0.0486	556
8	818875	cg05979597	rs10110537	-0.0186	0.00238	-7.82	5.4e-15	-0.024	0.00274	-8.76	1.87e-18	0.00539	0.00363	1.48	0.138	449
15	24672531	cg26708976	rs6576311	-0.0295	0.0038	-7.76	8.29e-15	0.0198	0.00647	3.06	0.00218	0.00283	0.00744	0.38	0.704	225
11	14281011	cg02886208	rs10766125	-0.0409	0.00528	-7.75	9.3e-15	0.0932	0.00756	12.3	6.72e-35	0.001	0.00911	0.11	0.912	293
1	177001903	cg18865685	rs2076069	-0.064	0.00829	-7.72	1.21e-14	0.0976	0.0108	9.05	1.44e-19	-0.0335	0.0137	-2.45	0.0144	262
12	122356598	cg21016266	rs10840631	-0.0195	0.00254	-7.7	1.36e-14	-0.0219	0.00258	-8.47	2.35e-17	-0.00109	0.00379	-0.287	0.774	705
20	36148994	cg15473473	rs10854179	-0.047	0.00613	-7.66	1.93e-14	0.0446	0.00855	5.22	1.81e-07	6.95e-05	0.0105	0.00664	0.995	317
21	38630728	cg16704958	rs7280237	-0.0274	0.00361	-7.59	3.24e-14	-0.0227	0.00428	-5.3	1.15e-07	-0.00424	0.0056	-0.758	0.449	710
2	73384389	cg01422370	rs6760964	-0.0317	0.00419	-7.57	3.82e-14	0.0857	0.00434	19.8	7.26e-87	-0.0179	0.00604	-2.96	0.00309	562
20	57427117	cg13728472	rs6015389	0.0172	0.00227	7.57	3.88e-14	0.0062	0.00202	3.06	0.00218	-0.0014	0.00309	-0.454	0.65	501
5	180487084	cg07774765	rs10054109	-0.0308	0.00408	-7.55	4.19e-14	-0.197	0.00507	-38.8	0	0.213	0.00644	33.1	1.31e-240	720
20	32254706	cg00478435	rs6088244	-0.00833	0.00111	-7.53	5.07e-14	-0.01	0.0013	-7.71	1.24e-14	-0.00134	0.00172	-0.781	0.435	704
21	38630234	cg11287055	rs7280237	-0.0458	0.00609	-7.51	5.71e-14	-0.0385	0.00607	-6.35	2.22e-10	0.00514	0.00861	0.597	0.55	710
22	42548783	cg15557168	rs2143139	-0.0357	0.00477	-7.48	7.67e-14	0.0866	0.00385	22.5	8.13e-112	-0.00411	0.00614	-0.669	0.503	486
6	144329789	cg11532302	rs6937531	-0.0358	0.00479	-7.48	7.69e-14	0.00553	0.00588	0.94	0.347	-0.0114	0.00755	-1.51	0.13	368
19	57350503	cg07310951	rs10401139	-0.0121	0.00162	-7.46	8.55e-14	0.0082	0.00236	3.48	0.000507	-0.00393	0.00289	-1.36	0.173	361
2	133402940	cg12311815	rs3738842	0.0365	0.00491	7.43	1.07e-13	-0.039	0.00532	-7.34	2.14e-13	0.00715	0.0073	0.979	0.328	679
7	130131916	cg07315018	rs10248294	-0.108	0.0145	-7.43	1.1e-13	-0.0372	0.113	-0.33	0.742	-0.0684	0.114	-0.601	0.548	109
10	27702309	cg13458005	rs2478251	-0.0266	0.00358	-7.43	1.11e-13	0.0309	0.004	7.73	1.05e-14	0.00419	0.00525	0.798	0.425	664
7	50849639	cg09150232	rs1548609	-0.0322	0.00435	-7.41	1.27e-13	0.0338	0.00731	4.63	3.73e-06	0.0155	0.00844	1.84	0.0659	229
6	144329887	cg23460430	rs6937531	-0.0208	0.00281	-7.41	1.28e-13	0.0214	0.00294	7.28	3.41e-13	-0.00812	0.00411	-1.98	0.0478	368
1	207842833	cg03408135	rs11118410	-0.0218	0.00295	-7.37	1.67e-13	-0.0145	0.00261	-5.54	2.96e-08	1.45e-05	0.004	0.00363	0.997	595
11	2020296	cg23476401	rs2107425	-0.0328	0.00446	-7.36	1.88e-13	-0.0331	0.00525	-6.3	3.01e-10	0.00901	0.00672	1.34	0.18	427
19	4785298	cg04512892	rs3087692	-0.0275	0.00374	-7.36	1.88e-13	0.0365	0.00644	5.67	1.46e-08	-0.0109	0.00742	-1.47	0.141	258
10	125751413	cg20250269	rs4929810	0.0675	0.00931	7.26	4e-13	-0.0727	0.0128	-5.67	1.39e-08	0.0112	0.0157	0.714	0.475	336
5	1594678	cg24960960	rs7734561	0.0461	0.00636	7.25	4.09e-13	0.0407	0.00871	4.68	2.94e-06	0.000569	0.0108	0.0527	0.958	302
7	130132413	cg09462536	rs10272206	-0.0641	0.0089	-7.21	5.8e-13	-0.0408	0.0878	-0.464	0.642	0.0103	0.0883	0.116	0.907	103
19	54041398	cg05338009	rs4803144	-0.041	0.00569	-7.2	5.81e-13	-0.053	0.0102	-5.21	1.85e-07	0.00601	0.0115	0.522	0.602	362
13	114965839	cg12584960	rs9562157	-0.0372	0.00518	-7.19	6.5e-13	-0.0114	0.00603	-1.89	0.0593	-0.0028	0.00794	-0.353	0.724	464
18	77659572	cg12092346	rs4798923	-0.0373	0.0052	-7.17	7.44e-13	0.029	0.00571	5.07	3.88e-07	0.00095	0.00768	0.124	0.902	490
5	37209440	cg00331501	rs11743146	0.0356	0.00497	7.16	7.85e-13	-0.022	0.00917	-2.4	0.0163	0.00228	0.0104	0.218	0.827	164
3	192289245	cg17611045	rs10460805	-0.0412	0.00577	-7.15	8.71e-13	-0.0572	0.00554	-10.3	5.41e-25	-0.0117	0.008	-1.46	0.144	588
16	75563489	cg02390813	rs2550886	-0.0294	0.00412	-7.14	9.3e-13	0.0305	0.00551	5.55	2.91e-08	0.00384	0.00687	0.558	0.577	373
20	36149081	cg24675557	rs13036454	-0.0453	0.00635	-7.13	1.01e-12	0.0584	0.01	5.83	5.38e-09	0.00111	0.0119	0.0935	0.926	316
12	34514461	cg19787556	rs12372557	0.043	0.00605	7.1	1.28e-12	0.0387	0.00595	6.5	7.83e-11	0.00969	0.00855	1.13	0.257	544
19	12624832	cg01559901	rs2901947	0.0221	0.00312	7.09	1.37e-12	0.0167	0.00346	4.81	1.48e-06	0.000532	0.00464	0.115	0.909	355
10	45694586	cg05960576	rs10458776	-0.0176	0.00248	-7.07	1.53e-12	0.0288	0.00266	10.9	1.98e-27	-0.000282	0.00365	-0.0772	0.938	595
20	36148679	cg12862537	rs6066850	-0.0433	0.00613	-7.06	1.65e-12	0.0305	0.00868	3.52	0.000433	0.0105	0.0105	1	0.317	333
20	36149271	cg04810287	rs6066850	-0.0353	0.00501	-7.04	1.92e-12	0.0223	0.00724	3.08	0.00206	0.00872	0.00878	0.993	0.321	333
20	57463325	cg20213508	rs6026592	0.0188	0.00268	7.04	1.94e-12	-0.0199	0.00291	-6.84	7.72e-12	0.00288	0.00394	0.732	0.464	535
15	25092069	cg25030262	rs736008	0.0245	0.00348	7.04	1.97e-12	0.00458	0.00359	1.28	0.202	0.00432	0.00504	0.858	0.391	665
21	48081619	cg21461082	rs7283192	-0.0548	0.00779	-7.03	2.03e-12	0.0721	0.0198	3.64	0.000275	-0.00375	0.0212	-0.177	0.86	223
2	133403009	cg27048432	rs1131671	0.0303	0.00433	7	2.57e-12	-0.0282	0.00472	-5.98	2.3e-09	-0.000365	0.00643	-0.0568	0.955	664
15	25123549	cg24993443	rs11638412	-0.0482	0.0069	-6.99	2.81e-12	0.0372	0.00858	4.34	1.41e-05	-0.00552	0.011	-0.502	0.616	401
15	25093244	cg25978208	rs1975725	-0.0195	0.00281	-6.95	3.67e-12	-0.00277	0.00276	-1.01	0.314	0.00292	0.00388	0.752	0.452	678
11	7110083	cg23916104	rs7114066	0.0541	0.0078	6.93	4.09e-12	-0.0619	0.00821	-7.54	4.82e-14	-0.00393	0.0113	-0.346	0.729	607
20	36148672	cg23605670	rs2064638	-0.0357	0.00518	-6.89	5.65e-12	0.0368	0.00733	5.02	5.1e-07	-0.00452	0.0089	-0.508	0.612	319
5	179588440	cg08453205	rs10078657	0.0251	0.00365	6.88	5.79e-12	-0.074	0.00443	-16.7	1.48e-62	-0.0104	0.00573	-1.82	0.0692	385
6	170055155	cg11938672	rs9478086	-0.0723	0.0105	-6.87	6.2e-12	0.107	0.029	3.71	0.000206	-0.0337	0.0307	-1.1	0.273	194
20	47013814	cg00070912	rs7267199	-0.0187	0.00272	-6.87	6.3e-12	0.021	0.00276	7.63	2.37e-14	5.27e-05	0.0039	0.0135	0.989	592
4	89619014	cg01174175	rs7674009	-0.0323	0.0047	-6.87	6.62e-12	-0.0224	0.00727	-3.08	0.0021	0.00565	0.00836	0.676	0.499	126
4	107446698	cg20025135	rs5017898	0.0295	0.0043	6.86	6.8e-12	-0.055	0.00791	-6.95	3.64e-12	0.00856	0.00908	0.943	0.346	239
5	1594715	cg21931717	rs6862954	0.0385	0.00562	6.86	7.03e-12	0.0323	0.00858	3.76	0.000167	0.00339	0.0104	0.326	0.744	295
14	101696494	cg06741336	rs17587049	-0.0161	0.00234	-6.86	7.06e-12	-0.0447	0.00455	-9.84	7.78e-23	0.00391	0.00514	0.761	0.446	305
5	102898729	cg07655627	rs7730302	0.0438	0.00641	6.83	8.31e-12	0.0435	0.0116	3.76	0.00017	0.000826	0.0132	0.0625	0.95	224
16	3507492	cg21433313	rs1690450	-0.0101	0.00148	-6.83	8.48e-12	0.0319	0.00221	14.4	5.7e-47	0.00313	0.0026	1.2	0.229	487
20	36149022	cg01466133	rs2064638	-0.0364	0.00533	-6.82	9.05e-12	0.0421	0.00769	5.48	4.36e-08	-0.00258	0.0093	-0.278	0.781	319
4	89618982	cg23954636	rs7674009	-0.0299	0.00438	-6.82	9.37e-12	-0.0253	0.0136	-1.85	0.0641	0.00777	0.0142	0.547	0.584	126
16	3355951	cg04234063	rs220381	0.0164	0.00241	6.81	9.71e-12	0.00518	0.00252	2.06	0.0399	-0.00119	0.00351	-0.338	0.736	492
11	2720810	cg11297256	rs151212	0.0315	0.00463	6.8	1.07e-11	0.016	0.0051	3.14	0.0017	-0.0014	0.0068	-0.206	0.837	504
20	36149013	cg07156273	rs2064638	-0.0383	0.00564	-6.78	1.16e-11	0.0282	0.0078	3.62	0.000299	0.00746	0.00952	0.783	0.434	319
4	122854405	cg16501140	rs13121031	0.0341	0.00505	6.75	1.46e-11	-0.0523	0.0137	-3.83	0.000126	0.00842	0.0146	0.578	0.563	157
7	130132727	cg23312013	rs7795942	0.0244	0.00361	6.75	1.5e-11	-0.0102	0.00352	-2.91	0.00366	-0.00157	0.00504	-0.312	0.755	538
1	207670014	cg00175709	rs10779362	0.00373	0.000553	6.75	1.51e-11	0.00195	0.000635	3.08	0.00208	0.000237	0.000818	0.29	0.772	657
11	2021915	cg01585333	rs2735469	-0.0221	0.00328	-6.74	1.53e-11	0.0126	0.00435	2.89	0.00382	-0.00907	0.00549	-1.65	0.0986	235
11	2163808	cg02425416	rs3741206	0.0134	0.00199	6.74	1.56e-11	-0.00196	0.0026	-0.752	0.452	-0.000434	0.00324	-0.134	0.894	507
19	58566643	cg18075691	rs4801552	0.0419	0.00622	6.74	1.56e-11	-0.0597	0.00634	-9.42	4.45e-21	-0.0106	0.00873	-1.21	0.227	653
20	57414162	cg00732970	rs3761264	0.0202	0.00299	6.74	1.57e-11	0.0115	0.0027	4.27	1.94e-05	-0.00235	0.00394	-0.595	0.552	687
7	65235340	cg06263672	rs1964363	0.0129	0.00192	6.74	1.58e-11	0.0125	0.00219	5.7	1.18e-08	0.00232	0.00292	0.795	0.427	571
11	2020101	cg16675558	rs2735971	0.0232	0.00344	6.74	1.59e-11	0.03	0.00541	5.55	2.92e-08	0.0108	0.00649	1.67	0.0954	255
11	89867911	cg14304817	rs10734123	0.0115	0.00171	6.72	1.81e-11	0.00637	0.00157	4.06	5.01e-05	0.00448	0.00229	1.96	0.0502	507
7	130131921	cg21629528	rs10248294	-0.068	0.0101	-6.71	1.91e-11	-0.0298	0.0696	-0.428	0.669	-0.0366	0.0703	-0.52	0.603	109
15	101098829	cg02597199	rs12915921	0.0329	0.0049	6.71	1.97e-11	-0.138	0.00848	-16.3	1.56e-59	0.029	0.00975	2.97	0.00297	316
11	60414689	cg17588350	rs2633279	0.017	0.00254	6.7	2.12e-11	-0.0259	0.00372	-6.96	3.52e-12	0.0012	0.00443	0.271	0.786	501
14	106183770	cg10832239	rs4977158	0.12	0.0179	6.7	2.13e-11	0.104	0.0431	2.41	0.0159	0.0349	0.0471	0.74	0.459	96
18	77659949	cg08155312	rs11081573	0.0269	0.00402	6.69	2.25e-11	-0.0238	0.00432	-5.51	3.68e-08	-0.00121	0.0059	-0.205	0.837	456
10	13481909	cg19411738	rs7074617	0.0156	0.00233	6.68	2.34e-11	0.0257	0.00248	10.3	4.27e-25	0.00684	0.00339	2.01	0.044	442
3	192289252	cg14463292	rs10460805	-0.031	0.00464	-6.67	2.56e-11	-0.0457	0.00447	-10.2	1.46e-24	-0.0124	0.00642	-1.94	0.0527	588
13	114965537	cg07615111	rs7324447	0.0331	0.00497	6.66	2.71e-11	-0.0365	0.00505	-7.24	4.53e-13	0.000592	0.00716	0.0827	0.934	440
18	77905355	cg16737533	rs12970236	0.027	0.00406	6.65	2.9e-11	0.0141	0.00422	3.35	0.000822	0.00445	0.0057	0.781	0.435	587
14	101618194	cg02162144	rs4906063	0.0308	0.00463	6.65	2.97e-11	0.0582	0.00518	11.2	2.79e-29	0.00514	0.00687	0.748	0.454	293
15	99789622	cg26163234	rs12911333	0.0656	0.00987	6.64	3.04e-11	0.271	0.0243	11.2	6.93e-29	-0.104	0.0262	-3.98	6.85e-05	92
11	2019930	cg18362496	rs2735469	0.0242	0.00365	6.63	3.29e-11	0.0307	0.00565	5.44	5.31e-08	-0.00589	0.00679	-0.868	0.385	235
19	54057208	cg06860848	rs9676408	0.0167	0.00251	6.62	3.48e-11	-0.00848	0.00284	-2.98	0.00284	0.0062	0.00383	1.62	0.105	405
15	24105674	cg07956282	rs1380551	-0.0263	0.00398	-6.62	3.5e-11	0.0331	0.00695	4.76	1.9e-06	0.00615	0.008	0.769	0.442	231
1	230468611	cg15363333	rs7414930	0.0239	0.00362	6.61	3.97e-11	-0.0467	0.00379	-12.3	7.15e-35	-0.00187	0.00524	-0.358	0.721	681
11	2020279	cg25281616	rs2107425	-0.0172	0.0026	-6.6	4.24e-11	-0.0167	0.00294	-5.66	1.49e-08	-0.00533	0.00389	-1.37	0.171	427
20	36148803	cg14469070	rs1474874	-0.0329	0.00499	-6.59	4.39e-11	0.0332	0.0069	4.81	1.52e-06	0.00371	0.00826	0.45	0.653	320
10	65733388	cg19573236	rs12570824	-0.0433	0.00658	-6.58	4.65e-11	0.0864	0.0175	4.93	8.07e-07	0.0291	0.0187	1.56	0.119	186
19	21666552	cg10831725	rs7259888	-0.0301	0.00458	-6.58	4.8e-11	0.0286	0.00527	5.44	5.4e-08	-0.00888	0.00702	-1.26	0.206	573
12	9555480	cg13830619	rs10743781	0.135	0.0206	6.57	4.91e-11	-0.0716	0.0444	-1.61	0.107	0.0755	0.0493	1.53	0.125	101
10	65733273	cg13238680	rs12570824	-0.0277	0.00422	-6.57	5.01e-11	0.063	0.00431	14.6	2.43e-48	-0.0066	0.00592	-1.12	0.264	186
20	57414407	cg02274728	rs8125112	-0.0331	0.00504	-6.56	5.46e-11	-0.0228	0.0087	-2.62	0.00879	0.00396	0.00998	0.396	0.692	255
8	2075209	cg06054159	rs11780530	-0.0283	0.00434	-6.53	6.55e-11	-0.0352	0.00438	-8.03	1.01e-15	0.00665	0.00629	1.06	0.29	651
1	207842917	cg17822947	rs1830762	-0.0141	0.00216	-6.5	7.93e-11	-0.011	0.00163	-6.73	1.66e-11	0.00206	0.00265	0.779	0.436	521
5	1594282	cg26472636	rs7734561	0.0563	0.00866	6.5	8.05e-11	0.0519	0.0105	4.93	8.27e-07	0.00815	0.0135	0.605	0.545	302
7	154863381	cg09623773	rs732050	0.0429	0.00661	6.49	8.35e-11	-0.0454	0.00852	-5.33	9.74e-08	0.00297	0.0107	0.277	0.782	409
15	25123381	cg08560373	rs17179228	-0.0482	0.00745	-6.48	9.42e-11	0.0687	0.0194	3.55	0.000384	0.0357	0.0208	1.71	0.087	145
11	2182618	cg25336198	rs3741212	-0.0171	0.00264	-6.47	9.75e-11	-0.028	0.00264	-10.6	2.73e-26	-0.000336	0.00368	-0.0913	0.927	456
19	57350313	cg18516833	rs12462610	-0.0574	0.00888	-6.47	1.01e-10	-0.0956	0.0367	-2.61	0.00917	0.0346	0.0378	0.915	0.36	168
16	3464107	cg01330954	rs17136367	-0.0254	0.00393	-6.46	1.03e-10	0.053	0.00707	7.5	6.5e-14	-0.00755	0.0081	-0.932	0.351	187
18	77905408	cg19774868	rs3809927	-0.0294	0.00455	-6.45	1.13e-10	-0.0362	0.00463	-7.82	5.39e-15	-0.00174	0.0065	-0.267	0.789	566
5	179588551	cg12955789	rs10044602	-0.0442	0.00688	-6.42	1.34e-10	0.178	0.00399	44.7	0	-0.0765	0.00771	-9.93	3.13e-23	237
14	106374384	cg10270204	rs17646414	-0.0237	0.00369	-6.42	1.37e-10	0.0208	0.031	0.67	0.503	-0.0434	0.0312	-1.39	0.165	87
6	170055332	cg18322025	rs9478086	-0.0925	0.0144	-6.41	1.49e-10	0.141	0.0397	3.54	0.000399	-0.0529	0.0422	-1.25	0.21	194
15	25123287	cg27644292	rs17179228	-0.0529	0.00827	-6.39	1.63e-10	0.0814	0.0179	4.55	5.39e-06	0.0267	0.0198	1.35	0.178	145
19	49340593	cg26267310	rs10413941	0.0197	0.00309	6.39	1.68e-10	0.0409	0.00609	6.71	1.9e-11	-0.00357	0.00685	-0.521	0.602	341
5	179588673	cg02567769	rs10044602	-0.0365	0.00573	-6.36	2.05e-10	0.189	0.003	63.1	0	-0.109	0.00631	-17.3	6.9e-67	237
11	2020314	cg00237904	rs217727	-0.0351	0.00552	-6.35	2.11e-10	-0.0266	0.00735	-3.63	0.000287	0.0122	0.00917	1.33	0.183	273
22	31500940	cg01794929	rs1004243	-0.0214	0.00337	-6.35	2.13e-10	0.0293	0.00367	7.99	1.31e-15	-0.000406	0.00502	-0.0808	0.936	583
7	43151725	cg06096382	rs10226468	-0.0204	0.00321	-6.35	2.15e-10	0.187	0.00409	45.8	0	0.0411	0.00508	8.09	6.19e-16	677
19	57350292	cg27519373	rs12462610	-0.0815	0.0129	-6.33	2.49e-10	-0.102	0.0401	-2.54	0.0112	0.0496	0.0419	1.18	0.237	168
14	71606506	cg07012739	rs2240341	-0.014	0.00222	-6.31	2.72e-10	0.016	0.00204	7.85	4.06e-15	-0.00247	0.00303	-0.815	0.415	632
16	3304449	cg08260052	rs1149483	0.0253	0.00401	6.31	2.74e-10	0.102	0.00391	26.1	1.52e-150	-0.00018	0.00564	-0.032	0.974	746
12	122356781	cg10207240	rs11612028	0.0117	0.00186	6.31	2.8e-10	0.00744	0.00169	4.4	1.11e-05	0.00176	0.0025	0.705	0.481	707
1	17053886	cg12648811	rs1977269	0.0709	0.0113	6.29	3.15e-10	0.171	0.0216	7.88	3.16e-15	-0.0293	0.0245	-1.19	0.233	282
8	2075777	cg21847720	rs11780530	-0.0226	0.0036	-6.29	3.24e-10	-0.0136	0.00271	-5.01	5.34e-07	0.00754	0.00447	1.69	0.0914	651
16	3988694	cg01971227	rs2238439	0.0301	0.00479	6.28	3.3e-10	0.0281	0.00577	4.87	1.14e-06	0.00126	0.00738	0.171	0.864	315
3	192289293	cg07620573	rs10460805	-0.0366	0.00584	-6.27	3.68e-10	-0.0537	0.00561	-9.58	9.73e-22	-0.0103	0.00816	-1.26	0.206	588

## Sheet: Supplementary Table 6 (adol)
Supplementary Table 6.Statistically signficant associations between parent-of-origin coded SNPs and DNA methylation measured during adolescence (peripheral blood). Just the strongest association for each CpG is included.
Chr	CpG_BP	CpG	SNP	PO_B	PO_SE	PO_STAT	PO_P	ADD_B	ADD_SE	ADD_STAT	ADD_P	DOM_B	DOM_SE	DOM_STAT	DOM_P	MAC
20	57427146	cg24617313	rs6015389	-0.196	0.00515	-38	0	-0.00881	0.00413	-2.13	0.0328	0.00621	0.00692	0.897	0.37	495
4	89619051	cg19151808	rs10428273	-0.454	0.00554	-82	0	0.0604	0.0476	1.27	0.205	0.00114	0.0477	0.0238	0.981	124
4	89619053	cg01026744	rs10428273	-0.276	0.00485	-57	0	0.275	0.00506	54.4	0	-0.00943	0.00696	-1.36	0.175	124
20	57426935	cg03606258	rs11699704	-0.328	0.0112	-29.4	2.14e-190	-0.0865	0.00762	-11.4	7.41e-30	0.137	0.0135	10.2	1.86e-24	217
20	57463991	cg09885502	rs6026584	0.345	0.0128	27.1	2.79e-161	0.0359	0.0103	3.48	0.000502	0.126	0.0166	7.58	3.39e-14	475
2	210074276	cg09336323	rs2218133	-0.098	0.0038	-25.8	4.88e-147	0.108	0.00336	32.2	6.93e-228	-0.0109	0.00507	-2.16	0.0308	693
20	57426425	cg08091561	rs6026560	-0.109	0.00446	-24.5	3.52e-132	0.00667	0.00892	0.748	0.454	-0.00227	0.0102	-0.223	0.824	247
2	210074020	cg20296298	rs2043918	-0.115	0.00482	-24	6.93e-127	0.125	0.00398	31.4	1.21e-216	-0.00369	0.00623	-0.592	0.554	690
20	57426545	cg07947033	rs6026560	-0.111	0.00465	-23.9	1.21e-126	-0.0268	0.00826	-3.24	0.00119	0.00374	0.00968	0.386	0.699	247
20	57414274	cg23732978	rs1800905	-0.12	0.00526	-22.9	8.78e-116	0.0957	0.00572	16.7	1.03e-62	0.0534	0.00769	6.94	3.82e-12	463
16	3481970	cg02880119	rs250532	-0.118	0.00519	-22.7	3.95e-114	0.0563	0.00985	5.71	1.14e-08	-0.0173	0.0112	-1.54	0.123	325
20	57426420	cg06200857	rs6026560	-0.115	0.0053	-21.7	4.22e-104	0.00755	0.00967	0.781	0.435	-0.00178	0.0113	-0.158	0.875	247
20	57426749	cg15160445	rs6015389	-0.0645	0.00311	-20.8	9.94e-96	0.0274	0.00348	7.89	3.07e-15	-0.00784	0.00477	-1.64	0.101	495
20	57426743	cg04677683	rs6015389	-0.0581	0.00285	-20.4	3.66e-92	0.0277	0.00302	9.18	4.27e-20	-0.00823	0.00437	-1.88	0.0597	495
20	57426757	cg25326570	rs6015389	-0.0584	0.00289	-20.2	4.88e-91	0.0333	0.00299	11.1	9.97e-29	-0.0107	0.00418	-2.55	0.0108	495
16	89740564	cg03605463	rs258319	-0.0769	0.00408	-18.8	3.55e-79	0.0862	0.00338	25.5	1.54e-143	0.00434	0.00528	0.821	0.411	600
14	101194748	cg18279536	rs12888043	0.0768	0.00411	18.7	5.92e-78	-0.0339	0.0122	-2.79	0.00535	-0.00046	0.0129	-0.0357	0.972	200
15	24506388	cg13749113	rs2201881	-0.0839	0.0046	-18.3	1.88e-74	0.0812	0.00412	19.7	1.39e-86	-0.00183	0.00597	-0.306	0.759	666
6	3849327	cg25195497	rs2239713	0.0491	0.00271	18.1	2e-73	-0.0187	0.00295	-6.33	2.42e-10	0.000688	0.00401	0.172	0.864	430
20	57463503	cg11480267	rs6026584	0.0582	0.00328	17.8	1.59e-70	-0.00924	0.00312	-2.96	0.00308	0.00271	0.00466	0.58	0.562	475
11	2721591	cg09518720	rs231356	-0.0711	0.00401	-17.7	3.57e-70	-0.00349	0.00371	-0.942	0.346	-0.00128	0.00548	-0.233	0.816	396
4	89619038	cg11300971	rs10428273	-0.135	0.00765	-17.7	4.18e-70	-9.36e-05	0.024	-0.00389	0.997	-0.0237	0.0251	-0.947	0.344	124
6	144329732	cg21952820	rs2281476	-0.104	0.00589	-17.6	4.23e-69	-0.0339	0.00869	-3.9	9.79e-05	-0.00392	0.0105	-0.375	0.708	367
20	57414217	cg17696847	rs1800905	0.0537	0.00306	17.5	7.89e-69	-0.00526	0.00308	-1.71	0.0881	-0.00251	0.00425	-0.591	0.554	463
14	101194267	cg19628497	rs12888043	0.0973	0.00567	17.2	6.19e-66	-0.0178	0.0169	-1.05	0.292	0.0246	0.0179	1.38	0.169	200
6	3849331	cg21740964	rs2239713	0.0432	0.00257	16.8	1.54e-63	-0.0195	0.00306	-6.38	1.82e-10	0.00162	0.00399	0.405	0.685	430
13	48892244	cg11408952	rs9316395	0.0884	0.00534	16.6	1.59e-61	-0.0883	0.00805	-11	5.5e-28	-0.0132	0.00961	-1.38	0.169	431
13	48891544	cg24342013	rs9316395	0.0488	0.00296	16.5	3.65e-61	-0.0398	0.00487	-8.18	2.9e-16	-0.0108	0.00569	-1.9	0.0571	431
16	3481785	cg09681675	rs171634	0.133	0.00824	16.1	3.79e-58	-0.19	0.0109	-17.4	8.05e-68	0.0325	0.0137	2.38	0.0174	325
11	2021103	cg27372170	rs2251375	0.0663	0.00426	15.5	1.81e-54	0.00988	0.005	1.98	0.0481	0.00938	0.0066	1.42	0.155	422
12	31272865	cg08537890	rs11051208	0.0838	0.00557	15.1	3.08e-51	-0.0337	0.00999	-3.38	0.000735	0.0131	0.0115	1.14	0.254	274
20	36149053	cg24338351	rs2425354	-0.0465	0.00327	-14.2	6.84e-46	0.024	0.00541	4.44	8.86e-06	0.000673	0.00631	0.107	0.915	324
6	144329672	cg21526238	rs4552753	-0.261	0.0185	-14.1	4.61e-45	-0.0429	0.0564	-0.76	0.448	0.0233	0.0593	0.393	0.694	119
20	36148961	cg08402058	rs6090836	-0.0427	0.00306	-13.9	3.32e-44	0.028	0.00448	6.25	4.09e-10	-0.00526	0.00545	-0.966	0.334	317
20	36148954	cg14765818	rs6066850	-0.0416	0.00306	-13.6	4.35e-42	0.0267	0.00505	5.29	1.23e-07	-0.00308	0.00592	-0.521	0.603	333
14	101696245	cg04165845	rs17587049	-0.0427	0.00318	-13.4	4.33e-41	-0.0615	0.00478	-12.9	6.52e-38	-0.00538	0.00582	-0.924	0.356	300
2	210074359	cg26685596	rs2218133	-0.0542	0.00406	-13.4	8.83e-41	0.0722	0.00387	18.7	8.11e-78	-0.011	0.00562	-1.95	0.0514	693
20	57414059	cg25090051	rs6064714	-0.0463	0.00347	-13.3	1.47e-40	-0.0308	0.00365	-8.43	3.52e-17	-0.000718	0.00505	-0.142	0.887	238
6	170054730	cg19089141	rs3823464	-0.185	0.0141	-13.1	3.89e-39	0.179	0.0325	5.51	3.55e-08	-0.0351	0.0355	-0.988	0.323	264
22	42078707	cg11677105	rs132774	0.0627	0.00481	13	7.8e-39	0.0636	0.00813	7.82	5.3e-15	0.00353	0.00946	0.373	0.709	313
8	832260	cg03494825	rs17739841	0.0358	0.00275	13	8.16e-39	-0.0366	0.00374	-9.79	1.22e-22	0.00107	0.00459	0.232	0.816	439
6	164461074	cg19287610	rs2064792	-0.0579	0.00447	-13	1.95e-38	0.094	0.0043	21.8	9.99e-106	-0.00262	0.00635	-0.413	0.68	653
19	4784940	cg22992730	rs3087692	-0.127	0.00986	-12.9	4.51e-38	0.224	0.0115	19.4	4.75e-84	-0.0251	0.0153	-1.65	0.0996	249
14	101535084	cg25952596	rs7147503	0.0852	0.00667	12.8	2.21e-37	-0.0231	0.00826	-2.8	0.0051	0.0102	0.0106	0.961	0.337	507
10	45694889	cg26510023	rs2311316	-0.0347	0.00273	-12.7	4.09e-37	0.0347	0.00277	12.5	4.72e-36	-0.000339	0.00389	-0.0873	0.93	592
20	36148604	cg23757721	rs11696280	-0.0583	0.00463	-12.6	2.2e-36	0.0417	0.0075	5.55	2.79e-08	-0.00493	0.0088	-0.56	0.575	324
20	36148615	cg26083330	rs6066850	-0.0519	0.00417	-12.5	1.2e-35	0.0298	0.00582	5.12	3.07e-07	-0.00508	0.0071	-0.715	0.474	333
20	36148642	cg04489586	rs6090836	-0.0365	0.00296	-12.3	5.7e-35	0.031	0.00405	7.66	1.89e-14	-0.00982	0.00499	-1.97	0.0489	317
15	24672032	cg26288595	rs12592162	0.0664	0.00544	12.2	3.2e-34	-0.076	0.00615	-12.4	4.41e-35	-0.0016	0.00832	-0.192	0.847	169
11	2019587	cg04975775	rs2735469	-0.061	0.00506	-12.1	1.93e-33	-0.0288	0.00857	-3.36	0.000772	-0.00392	0.00994	-0.394	0.693	238
15	25123688	cg01786704	rs12906774	-0.0864	0.00719	-12	3.33e-33	-0.0489	0.00636	-7.68	1.55e-14	0.0121	0.00941	1.28	0.199	443
11	2019606	cg15886040	rs2735971	-0.0507	0.00425	-11.9	8.36e-33	-0.0187	0.00684	-2.73	0.00631	-0.000761	0.00804	-0.0946	0.925	258
20	36148738	cg13790727	rs2092869	-0.043	0.00362	-11.9	1.49e-32	0.0298	0.00505	5.91	3.51e-09	0.000486	0.00625	0.0779	0.938	311
20	57414351	cg20019489	rs6064714	-0.0688	0.00586	-11.7	7.72e-32	-0.0647	0.00961	-6.73	1.64e-11	0.00265	0.0111	0.238	0.812	238
14	101194145	cg09971646	rs12888043	0.099	0.00854	11.6	4.28e-31	-0.0026	0.022	-0.118	0.906	-0.0097	0.0236	-0.411	0.681	200
20	32255988	cg14921437	rs6088244	-0.037	0.00324	-11.4	2.41e-30	-0.037	0.00358	-10.4	4.08e-25	-0.00246	0.00479	-0.514	0.607	697
4	89619030	cg18607468	rs10428273	-0.0699	0.00612	-11.4	3.51e-30	0.00447	0.015	0.298	0.765	-0.0268	0.0161	-1.66	0.0972	124
21	40757691	cg00606841	rs2244352	0.0349	0.00307	11.4	5.73e-30	-0.0331	0.0031	-10.7	1.5e-26	0.00014	0.0043	0.0325	0.974	468
14	101195312	cg18121862	rs7156824	0.0419	0.00369	11.4	6.36e-30	0.00179	0.00982	0.182	0.856	-0.00242	0.0105	-0.231	0.818	184
14	101294147	cg08698721	rs7156824	0.0334	0.00302	11.1	1.84e-28	0.0299	0.00581	5.16	2.51e-07	0.00187	0.00652	0.287	0.774	184
6	169977394	cg09894276	rs12196723	0.0539	0.00489	11	3.56e-28	-0.0584	0.00471	-12.4	2.53e-35	-0.00341	0.00675	-0.505	0.613	512
6	164461131	cg26079810	rs9356182	-0.0342	0.00313	-10.9	1.01e-27	0.0581	0.00322	18	9.45e-73	-0.00578	0.00448	-1.29	0.197	653
20	57426759	cg23249369	rs6015389	-0.0406	0.00377	-10.8	4.71e-27	0.0256	0.00383	6.7	2.15e-11	-0.00646	0.00555	-1.16	0.244	495
20	57464000	cg03837903	rs6026584	0.0528	0.00497	10.6	2.29e-26	-0.00441	0.00505	-0.873	0.382	0.00608	0.00719	0.845	0.398	475
11	73676012	cg25592907	rs605442	0.0362	0.00344	10.5	5.59e-26	-0.0843	0.00473	-17.8	6.02e-71	-0.00199	0.00585	-0.34	0.734	546
14	101512612	cg19560831	rs10083406	-0.0334	0.0032	-10.4	1.68e-25	0.0592	0.00394	15	4.57e-51	0.0114	0.00513	2.22	0.0264	258
20	32256071	cg13403462	rs6088244	-0.0385	0.00369	-10.4	1.7e-25	-0.0409	0.00385	-10.6	2.65e-26	-0.00387	0.00533	-0.727	0.468	697
11	2020118	cg18104242	rs2735469	0.0491	0.00485	10.1	4.66e-24	0.0527	0.00726	7.26	3.88e-13	-0.0071	0.00884	-0.803	0.422	238
20	32255491	cg03904042	rs6088244	-0.0452	0.0045	-10.1	8.88e-24	-0.0545	0.00465	-11.7	8.37e-32	0.00157	0.00642	0.245	0.807	697
14	101367300	cg16126137	rs4906025	0.0657	0.00658	9.99	1.73e-23	0.0182	0.00847	2.15	0.0318	-0.00939	0.0107	-0.879	0.379	337
8	8559999	cg06671706	rs11995449	0.0281	0.00282	9.99	1.77e-23	0.0441	0.00436	10.1	5.47e-24	-0.00198	0.00493	-0.401	0.688	362
18	77376689	cg10929690	rs898619	-0.0574	0.00582	-9.86	6.01e-23	0.0642	0.00734	8.75	2.13e-18	-0.000347	0.00943	-0.0368	0.971	272
8	141359539	cg26135849	rs7834382	-0.0594	0.00606	-9.81	1.06e-22	0.0959	0.00631	15.2	4.54e-52	-0.00647	0.00882	-0.734	0.463	503
1	11783294	cg18285337	rs7414943	0.122	0.0125	9.78	1.32e-22	0.231	0.0179	12.9	2.99e-38	-0.0141	0.022	-0.639	0.523	628
15	99408958	cg12553689	rs11247377	-0.0681	0.00702	-9.71	2.77e-22	0.0293	0.00415	7.07	1.59e-12	-0.0316	0.00829	-3.81	0.000138	112
6	169977833	cg02841571	rs9283859	0.0433	0.00447	9.7	2.89e-22	-0.0499	0.00518	-9.63	5.96e-22	0.00661	0.00686	0.963	0.336	525
7	50849639	cg09150232	rs6976501	-0.0474	0.0049	-9.67	4.19e-22	0.039	0.00593	6.58	4.62e-11	0.0023	0.0076	0.303	0.762	332
6	160427501	cg08350488	rs761388	-0.07	0.00724	-9.66	4.43e-22	-0.0017	0.00535	-0.317	0.751	0.0188	0.00962	1.95	0.0508	170
20	32255052	cg07470512	rs6088244	-0.0244	0.00255	-9.59	8.8e-22	-0.024	0.0024	-10	1.34e-23	6.67e-05	0.00347	0.0192	0.985	697
18	77659695	cg05491587	rs11665111	-0.0534	0.00558	-9.58	1e-21	0.0529	0.00648	8.17	3.08e-16	0.00993	0.00864	1.15	0.25	553
12	122356400	cg22618164	rs11043251	-0.0374	0.0039	-9.58	1.01e-21	-0.0442	0.00427	-10.3	4.34e-25	-0.0064	0.00595	-1.08	0.282	701
7	130132453	cg13986840	rs13234351	0.045	0.0047	9.57	1.07e-21	-0.0537	0.00438	-12.3	1.2e-34	0.0098	0.00652	1.5	0.133	543
7	130130383	cg26275543	rs17164989	-0.0907	0.00951	-9.54	1.37e-21	-0.0168	0.0213	-0.79	0.429	0.00645	0.023	0.28	0.779	179
14	101512653	cg18863119	rs10083406	-0.0422	0.00443	-9.53	1.62e-21	0.0869	0.0042	20.7	2.62e-95	0.0151	0.0061	2.47	0.0133	258
5	102898648	cg09166085	rs7730302	0.0386	0.0041	9.41	5e-21	0.0456	0.00736	6.19	6.16e-10	0.00642	0.0084	0.764	0.445	225
8	2591411	cg08242633	rs4875852	-0.0842	0.00898	-9.38	6.68e-21	-0.0916	0.0117	-7.86	3.88e-15	0.0163	0.0146	1.12	0.262	125
7	158750985	cg00413089	rs6957744	-0.0666	0.00712	-9.36	7.73e-21	-0.0665	0.00938	-7.1	1.29e-12	-0.00817	0.0116	-0.704	0.481	270
20	36149231	cg16648571	rs6090836	-0.0518	0.00557	-9.3	1.42e-20	0.0437	0.00754	5.8	6.79e-09	-0.0132	0.00928	-1.42	0.155	317
10	131989849	cg11372818	rs11017096	0.0596	0.00645	9.25	2.26e-20	-0.113	0.00788	-14.3	2.16e-46	-0.00398	0.0101	-0.396	0.692	161
12	31272114	cg10317314	rs7309642	-0.0923	0.01	-9.19	4.04e-20	-0.0862	0.0191	-4.51	6.35e-06	-0.00455	0.0216	-0.211	0.833	168
20	57427117	cg13728472	rs6015389	0.0193	0.00211	9.12	7.61e-20	0.00617	0.00239	2.58	0.00986	-0.00754	0.00321	-2.35	0.0189	495
1	55522104	cg13462158	rs2495499	0.0801	0.0088	9.1	8.8e-20	-0.201	0.00849	-23.7	4.45e-124	-0.0215	0.012	-1.8	0.0718	634
8	832917	cg21352158	rs11777864	-0.0481	0.0053	-9.08	1.1e-19	0.0372	0.00732	5.08	3.76e-07	-0.00688	0.00909	-0.758	0.449	262
1	55522013	cg20245116	rs3001844	0.0828	0.00914	9.06	1.27e-19	-0.183	0.00752	-24.4	5.55e-131	-0.033	0.0117	-2.81	0.005	651
7	158750384	cg11945929	rs6957744	-0.0602	0.00665	-9.06	1.29e-19	-0.0668	0.00928	-7.19	6.31e-13	-0.0116	0.0114	-1.02	0.307	270
8	141359674	cg06565641	rs7828714	-0.0548	0.00608	-9.01	2.04e-19	0.0988	0.00633	15.6	6.99e-55	0.00139	0.00891	0.156	0.876	503
8	818875	cg05979597	rs2174097	-0.0217	0.00242	-8.98	2.68e-19	-0.0198	0.00341	-5.81	6.09e-09	-0.00398	0.00419	-0.951	0.341	415
8	141359786	cg11256152	rs7828714	-0.042	0.00468	-8.98	2.79e-19	0.0822	0.0054	15.2	2.39e-52	-7.35e-05	0.00726	-0.0101	0.992	503
12	122356390	cg21171335	rs11043251	-0.0386	0.00433	-8.92	4.66e-19	-0.0409	0.00404	-10.1	4.55e-24	-0.00144	0.00615	-0.234	0.815	701
6	144329887	cg23460430	rs6937531	-0.0207	0.00233	-8.9	5.5e-19	0.0249	0.00293	8.51	1.72e-17	-0.00504	0.00371	-1.36	0.175	367
6	144329780	cg08263357	rs2281476	-0.0379	0.00426	-8.9	5.69e-19	0.0334	0.00464	7.2	6.09e-13	-0.0122	0.00621	-1.96	0.0494	367
2	863946	cg01854967	rs4555378	-0.0724	0.00818	-8.85	8.71e-19	-0.107	0.0127	-8.39	4.95e-17	-0.0246	0.015	-1.64	0.101	355
15	24672531	cg26708976	rs12592162	-0.0396	0.00448	-8.83	1.09e-18	0.014	0.00682	2.05	0.0402	-0.00781	0.00825	-0.946	0.344	169
7	64541193	cg20849893	rs10949962	0.0227	0.00257	8.81	1.21e-18	0.026	0.00375	6.93	4.14e-12	-0.00149	0.00463	-0.322	0.747	571
13	48892551	cg27182551	rs2407093	0.0315	0.00358	8.81	1.25e-18	-0.0373	0.00439	-8.49	2.03e-17	0.00121	0.0057	0.212	0.832	424
3	192289245	cg17611045	rs10460805	-0.0513	0.00585	-8.76	1.96e-18	-0.0612	0.00599	-10.2	1.67e-24	-0.0139	0.0083	-1.67	0.0944	588
12	31272112	cg17292337	rs7309642	-0.0749	0.00855	-8.76	1.99e-18	-0.0709	0.0185	-3.83	0.000129	-0.00568	0.0204	-0.278	0.781	168
7	158750607	cg00815399	rs6957744	-0.0524	0.00598	-8.76	2.02e-18	-0.0579	0.00806	-7.18	7e-13	-0.0173	0.00997	-1.73	0.0831	270
19	57350503	cg07310951	rs2040857	-0.0128	0.00147	-8.72	2.74e-18	0.00629	0.00248	2.54	0.0111	-0.00276	0.00274	-1.01	0.314	353
7	130132727	cg23312013	rs2301335	0.0279	0.0032	8.72	2.76e-18	-0.0143	0.00349	-4.09	4.27e-05	-0.00312	0.00471	-0.663	0.507	580
19	54041329	cg04522821	rs16984967	-0.0687	0.00792	-8.67	4.45e-18	0.0467	0.00971	4.81	1.52e-06	0.000552	0.0125	0.044	0.965	172
8	818778	cg19790352	rs17739841	-0.0523	0.00606	-8.64	5.62e-18	0.00795	0.00713	1.12	0.264	0.000277	0.00936	0.0296	0.976	439
1	68516472	cg16682227	rs1430754	-0.139	0.0162	-8.62	6.57e-18	0.0135	0.0371	0.365	0.715	0.0539	0.0409	1.32	0.188	213
20	57414039	cg04132853	rs1800905	0.0296	0.00343	8.62	6.74e-18	0.00579	0.00402	1.44	0.149	0.00216	0.00521	0.413	0.679	463
20	36149188	cg00576435	rs6066850	-0.0442	0.00513	-8.62	6.76e-18	0.0476	0.00712	6.68	2.4e-11	-0.004	0.00871	-0.46	0.646	333
7	158750417	cg10079374	rs6957744	-0.0617	0.00717	-8.62	6.97e-18	-0.0694	0.00985	-7.05	1.79e-12	-0.0168	0.012	-1.4	0.163	270
21	48081686	cg24877093	rs7283192	-0.0535	0.00621	-8.61	7.26e-18	0.0819	0.00841	9.74	2.03e-22	-0.015	0.0104	-1.43	0.152	224
5	102898478	cg13665998	rs7730302	0.0346	0.00402	8.61	7.4e-18	0.0331	0.00633	5.22	1.77e-07	0.00846	0.00747	1.13	0.257	225
20	47013687	cg07019386	rs7267199	-0.0419	0.00487	-8.61	7.58e-18	0.0539	0.00573	9.41	4.97e-21	-0.0115	0.00745	-1.54	0.124	586
19	4785298	cg04512892	rs3087692	-0.0334	0.00394	-8.47	2.37e-17	0.0459	0.007	6.56	5.55e-11	-0.018	0.00795	-2.27	0.0234	249
20	57414407	cg02274728	rs6064714	-0.0502	0.00592	-8.47	2.41e-17	-0.039	0.0103	-3.81	0.000141	-0.0073	0.0118	-0.618	0.537	238
9	115652824	cg07758904	rs13283782	0.0381	0.0045	8.47	2.41e-17	0.0511	0.00872	5.86	4.64e-09	-0.00623	0.00992	-0.629	0.53	206
20	36149121	cg22510412	rs11696280	-0.0502	0.00594	-8.46	2.77e-17	0.0477	0.0072	6.63	3.32e-11	-0.00476	0.00943	-0.505	0.614	324
20	36149119	cg22421148	rs2425354	-0.0483	0.00572	-8.44	3.04e-17	0.0547	0.00669	8.17	3.08e-16	-0.0221	0.00881	-2.51	0.0121	324
8	833048	cg00281725	rs11774254	-0.0302	0.00358	-8.44	3.28e-17	0.019	0.00507	3.74	0.000181	0.00952	0.00622	1.53	0.126	331
2	79220881	cg14005019	rs283842	0.0189	0.00225	8.39	4.98e-17	0.0253	0.0037	6.83	8.35e-12	-0.0045	0.00433	-1.04	0.299	436
12	31272119	cg14687298	rs7309642	-0.0896	0.0108	-8.29	1.11e-16	-0.0936	0.0218	-4.29	1.79e-05	-0.000712	0.0243	-0.0293	0.977	168
11	2171694	cg25742037	rs4320932	0.0233	0.00281	8.29	1.17e-16	-0.071	0.0045	-15.8	5.25e-56	-0.00609	0.00532	-1.14	0.252	262
14	101696494	cg06741336	rs17587049	-0.0178	0.00216	-8.22	2.05e-16	-0.0395	0.00403	-9.8	1.14e-22	0.00305	0.00461	0.661	0.509	300
20	47013841	cg25181043	rs7267199	-0.0432	0.00527	-8.2	2.33e-16	0.0527	0.00496	10.6	2.08e-26	-0.0053	0.00728	-0.728	0.466	586
7	50849723	cg16349612	rs6593140	-0.0296	0.00362	-8.16	3.31e-16	0.0233	0.00547	4.27	1.97e-05	-0.00768	0.00657	-1.17	0.242	216
14	101512592	cg02882979	rs10083406	-0.0512	0.00629	-8.14	3.86e-16	0.155	0.00521	29.8	2.69e-195	0.0271	0.00829	3.27	0.00109	258
3	192289252	cg14463292	rs10460805	-0.0371	0.0046	-8.08	6.7e-16	-0.0494	0.00476	-10.4	3.12e-25	-0.00806	0.00664	-1.21	0.225	588
20	36149194	cg18433380	rs13036454	-0.0479	0.00596	-8.03	1.01e-15	0.0508	0.00706	7.2	5.89e-13	-0.00868	0.00921	-0.943	0.346	316
7	76145632	cg16453056	rs10952936	-0.0245	0.00308	-7.96	1.66e-15	-0.0471	0.00304	-15.5	4.56e-54	-0.02	0.00426	-4.69	2.73e-06	543
21	38630234	cg11287055	rs2835684	0.0528	0.00665	7.95	1.89e-15	0.0453	0.00758	5.97	2.35e-09	0.00228	0.0102	0.223	0.824	495
16	3304449	cg08260052	rs224217	0.0275	0.00348	7.9	2.73e-15	0.108	0.00369	29.2	5.22e-188	-0.0022	0.00518	-0.425	0.671	707
5	102898463	cg02976617	rs7730302	0.0345	0.00439	7.86	3.94e-15	0.0389	0.00866	4.5	6.85e-06	0.00173	0.00961	0.18	0.857	225
12	34514461	cg19787556	rs10743845	0.047	0.00598	7.85	4.05e-15	0.0414	0.00564	7.33	2.24e-13	0.00146	0.00832	0.176	0.86	554
20	36149455	cg21588305	rs2344095	-0.0304	0.00387	-7.85	4.13e-15	0.0393	0.00563	6.97	3.13e-12	-0.00997	0.00686	-1.45	0.146	319
10	131989556	cg15638969	rs10829705	0.0553	0.00709	7.8	5.96e-15	-0.0818	0.0144	-5.68	1.39e-08	0.00232	0.016	0.145	0.885	163
11	2020104	cg03996735	rs2735469	0.0351	0.00453	7.76	8.53e-15	0.0321	0.0073	4.39	1.11e-05	0.00827	0.00875	0.946	0.344	238
1	177001903	cg18865685	rs16850689	-0.067	0.00864	-7.76	8.79e-15	0.0907	0.00972	9.33	1.07e-20	-0.0364	0.0128	-2.85	0.00444	261
18	77376639	cg19109570	rs12454347	0.0295	0.00381	7.74	9.64e-15	-0.0291	0.00456	-6.39	1.66e-10	-0.00579	0.0059	-0.98	0.327	456
20	36149112	cg20479660	rs2425354	-0.049	0.00633	-7.74	1.01e-14	0.0502	0.00811	6.19	6.21e-10	-0.00457	0.0103	-0.443	0.658	324
10	27702309	cg13458005	rs2505330	-0.0312	0.00405	-7.71	1.26e-14	0.0361	0.00388	9.29	1.52e-20	0.000459	0.00567	0.0808	0.936	602
20	36149452	cg25962605	rs2425335	-0.0281	0.00365	-7.69	1.48e-14	0.0294	0.00589	4.99	6.11e-07	-0.00811	0.00688	-1.18	0.239	310
2	865075	cg16956133	rs4555378	-0.04	0.00524	-7.64	2.16e-14	-0.05	0.00794	-6.29	3.13e-10	-0.0124	0.0095	-1.3	0.193	355
18	77918588	cg07500432	rs3809927	0.0253	0.00331	7.63	2.29e-14	-0.0203	0.00376	-5.39	6.92e-08	-0.0026	0.00499	-0.522	0.602	559
18	77918142	cg21237861	rs3809927	0.0367	0.00481	7.62	2.47e-14	-0.0374	0.00541	-6.91	4.87e-12	0.000163	0.0071	0.023	0.982	559
20	47012991	cg00500770	rs7267199	-0.0193	0.00254	-7.59	3.17e-14	0.0265	0.00275	9.63	5.84e-22	-0.00243	0.00368	-0.66	0.509	586
7	130133110	cg05260959	rs12154966	0.0251	0.00331	7.57	3.61e-14	-0.016	0.00367	-4.35	1.37e-05	0.0123	0.00491	2.5	0.0124	588
20	36149271	cg04810287	rs6066850	-0.0434	0.00575	-7.54	4.53e-14	0.0291	0.00695	4.19	2.83e-05	-0.008	0.00903	-0.886	0.376	333
18	77659572	cg12092346	rs11081573	0.0425	0.00567	7.49	6.65e-14	-0.0471	0.00547	-8.62	6.8e-18	-0.0062	0.00789	-0.785	0.432	454
20	57425994	cg26102503	rs965808	-0.0298	0.00399	-7.49	7.08e-14	0.00679	0.00664	1.02	0.306	0.00401	0.00772	0.519	0.604	303
10	45694586	cg05960576	rs7074191	-0.018	0.0024	-7.48	7.31e-14	0.027	0.00272	9.95	2.44e-23	0.00146	0.00357	0.41	0.682	585
6	169977608	cg24389034	rs760949	0.109	0.0146	7.47	7.91e-14	-0.0471	0.0352	-1.34	0.182	0.0133	0.0379	0.352	0.725	73
10	125751413	cg20250269	rs4929810	0.0678	0.00907	7.47	7.96e-14	-0.075	0.0124	-6.05	1.48e-09	0.0104	0.0153	0.682	0.495	324
15	25123491	cg25657700	rs17179228	-0.0578	0.00776	-7.45	9.26e-14	0.0361	0.0212	1.7	0.0885	0.011	0.0227	0.484	0.628	144
7	158751184	cg12744031	rs6957744	-0.0571	0.00767	-7.45	9.51e-14	-0.0477	0.0101	-4.72	2.41e-06	-0.00862	0.0125	-0.687	0.492	270
19	21666788	cg06405146	rs2562458	-0.041	0.00552	-7.43	1.12e-13	0.0503	0.00864	5.82	6e-09	-0.0248	0.0102	-2.43	0.0152	275
11	14281053	cg02251663	rs7940363	-0.0324	0.00437	-7.42	1.2e-13	0.106	0.00766	13.8	3.65e-43	-0.0252	0.00882	-2.86	0.00421	287
7	158750244	cg12954512	rs6957744	-0.0512	0.00694	-7.39	1.52e-13	-0.0588	0.00994	-5.91	3.33e-09	-0.0129	0.0121	-1.07	0.286	270
11	14281011	cg02886208	rs1528663	-0.043	0.00584	-7.36	1.79e-13	0.0917	0.008	11.5	2.06e-30	0.00435	0.01	0.435	0.664	289
6	144329789	cg11532302	rs6937531	-0.0368	0.00501	-7.35	2.03e-13	0.0149	0.00639	2.33	0.0196	-0.00532	0.008	-0.665	0.506	367
20	36149185	cg03061677	rs13036454	-0.0459	0.00625	-7.34	2.07e-13	0.0599	0.00777	7.71	1.26e-14	-0.0152	0.0101	-1.51	0.131	316
18	77377119	cg22048216	rs7233068	0.0267	0.00364	7.34	2.09e-13	0.0262	0.00438	5.99	2.16e-09	0.00406	0.00567	0.715	0.474	454
8	141359592	cg26308012	rs10091104	-0.0194	0.00264	-7.34	2.14e-13	0.0392	0.00295	13.3	2.49e-40	8.24e-05	0.00399	0.0207	0.984	505
2	73384389	cg01422370	rs768851	-0.0327	0.00446	-7.32	2.42e-13	0.0841	0.00427	19.7	2.18e-86	-0.0213	0.00617	-3.46	0.000544	545
20	36148672	cg23605670	rs2092869	-0.0427	0.00585	-7.3	2.98e-13	0.0421	0.00876	4.8	1.56e-06	-0.013	0.0105	-1.24	0.216	311
8	2075777	cg21847720	rs2280902	-0.0205	0.00282	-7.29	3.01e-13	-0.0116	0.00263	-4.42	9.91e-06	0.00126	0.00391	0.322	0.748	690
11	2163808	cg02425416	rs3741206	0.0165	0.00227	7.27	3.72e-13	-0.00202	0.00291	-0.696	0.486	-0.00121	0.00369	-0.327	0.744	515
11	2020496	cg25574978	rs2251375	-0.0135	0.00186	-7.26	3.8e-13	-0.0113	0.00244	-4.63	3.61e-06	0.00155	0.00309	0.503	0.615	422
15	24803245	cg03402443	rs7172047	0.0226	0.00311	7.25	4.1e-13	0.0136	0.00356	3.81	0.000137	0.00287	0.00488	0.587	0.557	612
20	36148779	cg03615235	rs2092869	-0.0498	0.00687	-7.25	4.28e-13	0.0479	0.00831	5.77	8.14e-09	-0.0107	0.0109	-0.98	0.327	311
11	2020560	cg02657360	rs2251375	-0.0309	0.00427	-7.24	4.34e-13	-0.0188	0.00515	-3.64	0.00027	0.000864	0.00651	0.133	0.894	422
20	36149081	cg24675557	rs6090836	-0.0592	0.00819	-7.23	4.96e-13	0.0645	0.0108	6	2e-09	-0.00913	0.0137	-0.668	0.504	317
15	25123287	cg27644292	rs17179228	-0.0592	0.00819	-7.23	4.97e-13	0.0574	0.0163	3.52	0.000437	0.027	0.0183	1.48	0.14	144
15	25123549	cg24993443	rs4906933	-0.0545	0.00754	-7.22	5.08e-13	0.0385	0.00902	4.26	2.02e-05	-0.0115	0.0118	-0.977	0.329	390
11	2020296	cg23476401	rs2251375	-0.0352	0.0049	-7.19	6.32e-13	-0.0329	0.00551	-5.98	2.3e-09	0.000216	0.00736	0.0294	0.977	422
11	2020129	cg27300742	rs217727	-0.0396	0.00556	-7.13	9.85e-13	-0.0138	0.00804	-1.71	0.0868	-0.0109	0.00983	-1.11	0.268	268
20	36148320	cg06179486	rs2092869	-0.0191	0.00269	-7.12	1.06e-12	0.0165	0.0039	4.22	2.43e-05	0.00619	0.0047	1.32	0.188	311
20	36148994	cg15473473	rs6066850	-0.0524	0.00741	-7.07	1.52e-12	0.0544	0.00801	6.79	1.1e-11	-0.0158	0.0108	-1.46	0.145	333
15	25093521	cg22678136	rs7359176	0.0295	0.00418	7.05	1.83e-12	0.0151	0.00429	3.53	0.000417	-0.00501	0.00599	-0.837	0.403	661
19	57376177	cg06627087	rs403397	-0.0404	0.00574	-7.04	1.98e-12	0.0745	0.00847	8.8	1.38e-18	-0.0042	0.0103	-0.407	0.684	310
10	13481944	cg24686497	rs4750356	0.0167	0.00238	7.02	2.19e-12	0.0252	0.00283	8.92	4.83e-19	-0.00266	0.00367	-0.725	0.469	442
19	58566643	cg18075691	rs4801552	0.0424	0.00607	6.98	2.93e-12	-0.0617	0.00566	-10.9	1.1e-27	-0.0028	0.00836	-0.335	0.738	647
14	101618406	cg08082788	rs12878909	0.0288	0.00414	6.96	3.39e-12	0.0505	0.00364	13.9	8.85e-44	0.00569	0.00535	1.06	0.288	307
14	71606274	cg15816911	rs221892	-0.0187	0.00268	-6.95	3.6e-12	0.0314	0.00259	12.1	7.66e-34	0.00181	0.00373	0.487	0.627	616
10	131989784	cg26187194	rs11017096	0.0583	0.00844	6.91	4.74e-12	-0.109	0.014	-7.77	8.11e-15	0.012	0.0162	0.742	0.458	161
11	2020101	cg16675558	rs2735971	0.0238	0.00345	6.9	5.23e-12	0.0224	0.00513	4.38	1.2e-05	0.00547	0.00621	0.88	0.379	258
5	102898729	cg07655627	rs7730302	0.0443	0.00646	6.86	6.9e-12	0.0314	0.0132	2.37	0.0176	0.0187	0.0148	1.27	0.205	225
11	60414689	cg17588350	rs2054851	0.0174	0.00254	6.84	8.09e-12	-0.0269	0.00357	-7.52	5.59e-14	0.00315	0.00438	0.72	0.471	509
11	2020279	cg25281616	rs217727	-0.0183	0.00269	-6.79	1.09e-11	-0.0158	0.00399	-3.97	7.31e-05	-0.00143	0.00482	-0.296	0.768	268
7	130131916	cg07315018	rs2129902	-0.104	0.0153	-6.78	1.16e-11	-0.000694	0.0676	-0.0103	0.992	-0.0889	0.0693	-1.28	0.2	108
20	36148767	cg20783699	rs2425354	-0.0461	0.00681	-6.78	1.23e-11	0.0423	0.0121	3.5	0.000458	-0.00944	0.0139	-0.68	0.496	324
2	133402827	cg07916022	rs3738842	0.0398	0.00588	6.77	1.31e-11	-0.0549	0.00624	-8.8	1.42e-18	0.00376	0.0087	0.431	0.666	667
19	21666098	cg27663389	rs7259888	-0.0274	0.00406	-6.73	1.67e-11	0.0214	0.00395	5.43	5.77e-08	-0.00523	0.00561	-0.933	0.351	568
15	99789855	cg16052317	rs12911333	0.0576	0.00856	6.73	1.72e-11	0.172	0.0393	4.37	1.27e-05	-0.0379	0.0402	-0.941	0.347	90
20	36148928	cg22943498	rs6019102	-0.066	0.00986	-6.7	2.13e-11	0.0699	0.0127	5.51	3.56e-08	-0.0162	0.016	-1.01	0.313	318
5	1594733	cg08422420	rs7734561	0.0532	0.00795	6.69	2.2e-11	0.0553	0.0102	5.4	6.58e-08	0.00478	0.0131	0.365	0.715	302
22	42078723	cg11536612	rs132774	0.0235	0.00352	6.68	2.33e-11	0.0188	0.00399	4.71	2.54e-06	0.00361	0.00541	0.668	0.504	313
7	65235340	cg06263672	rs1964363	0.0121	0.00182	6.67	2.56e-11	0.0106	0.0017	6.24	4.33e-10	0.00403	0.0026	1.55	0.121	565
21	38630506	cg18380783	rs4618141	-0.0109	0.00164	-6.62	3.68e-11	-0.00705	0.00152	-4.63	3.63e-06	0.00234	0.00223	1.05	0.293	603
19	54041398	cg05338009	rs4803144	-0.0361	0.00546	-6.61	3.72e-11	-0.0319	0.0119	-2.69	0.00712	-0.00377	0.013	-0.289	0.773	361
7	130132790	cg14952237	rs1005171	0.0261	0.00394	6.61	3.77e-11	-0.0263	0.00381	-6.9	5.3e-12	0.00851	0.00535	1.59	0.111	620
22	42548783	cg15557168	rs2743467	-0.0325	0.00492	-6.6	3.98e-11	0.0958	0.00444	21.6	2.48e-103	0.00492	0.0065	0.756	0.449	438
5	37209182	cg21077636	rs9632396	-0.0333	0.00506	-6.58	4.81e-11	0.0222	0.00751	2.95	0.00317	0.00023	0.0091	0.0253	0.98	303
22	31500896	cg21361322	rs1004243	-0.0232	0.00353	-6.58	4.82e-11	0.0198	0.00364	5.44	5.47e-08	0.0042	0.00514	0.818	0.413	578
6	170055155	cg11938672	rs9478086	-0.0766	0.0117	-6.56	5.2e-11	0.11	0.0272	4.04	5.34e-05	-0.0299	0.0296	-1.01	0.312	194
2	133402940	cg12311815	rs10178695	-0.0353	0.00538	-6.56	5.23e-11	0.0309	0.00646	4.79	1.7e-06	0.00707	0.0084	0.842	0.4	604
21	40757899	cg26710963	rs2836994	0.0162	0.00248	6.54	6.3e-11	-0.0101	0.00254	-3.97	7.09e-05	0.00151	0.00352	0.428	0.669	463
12	122356598	cg21016266	rs11043251	-0.016	0.00245	-6.53	6.48e-11	-0.0192	0.00254	-7.56	3.99e-14	-0.00129	0.00342	-0.379	0.705	701
21	48081619	cg21461082	rs7283192	-0.0595	0.00912	-6.53	6.59e-11	0.0989	0.0224	4.41	1.03e-05	-0.0211	0.0242	-0.875	0.382	224
7	43151725	cg06096382	rs10226468	-0.0212	0.00324	-6.53	6.7e-11	0.178	0.00393	45.2	0	0.0323	0.00509	6.35	2.11e-10	676
16	3988869	cg05351887	rs2531995	0.0311	0.00477	6.52	6.84e-11	0.038	0.00529	7.18	6.83e-13	-0.00776	0.00727	-1.07	0.286	545
19	54057208	cg06860848	rs3746304	0.0167	0.00256	6.52	7.06e-11	-0.00784	0.00336	-2.33	0.0197	0.00152	0.00414	0.367	0.714	394
20	47013814	cg00070912	rs7267199	-0.0167	0.00256	-6.51	7.29e-11	0.0251	0.00251	10	1.44e-23	-0.00605	0.00358	-1.69	0.0911	586
3	39543515	cg03054684	rs561543	-0.0679	0.0105	-6.5	8.2e-11	-0.0607	0.0111	-5.46	4.77e-08	0.0164	0.0153	1.07	0.283	270
8	61626625	cg26441877	rs12544305	-0.0282	0.00436	-6.47	9.55e-11	0.0274	0.00584	4.69	2.75e-06	0.00461	0.00719	0.641	0.521	363
19	49340765	cg19024700	rs17206686	0.0337	0.0052	6.47	9.6e-11	0.0996	0.00994	10	1.2e-23	-0.00712	0.0112	-0.638	0.524	269
12	34506462	cg02590409	rs10844834	0.0269	0.00415	6.47	9.77e-11	0.0455	0.00366	12.4	1.47e-35	0.000962	0.00549	0.175	0.861	532
11	2020537	cg18454954	rs2075745	0.0101	0.00157	6.44	1.21e-10	-0.000985	0.00163	-0.603	0.547	0.000322	0.00233	0.138	0.89	717
22	42077939	cg06781532	rs5996063	0.0303	0.00472	6.42	1.39e-10	-0.0357	0.00797	-4.48	7.52e-06	0.00543	0.00923	0.588	0.557	299
20	36148679	cg12862537	rs2092869	-0.0435	0.00681	-6.39	1.64e-10	0.0482	0.0101	4.76	1.95e-06	-0.0146	0.0122	-1.2	0.231	311
18	77917615	cg19815565	rs3809927	0.0287	0.0045	6.38	1.77e-10	-0.0334	0.00486	-6.88	5.85e-12	0.00416	0.00659	0.631	0.528	559
6	170055332	cg18322025	rs9478086	-0.101	0.0158	-6.38	1.77e-10	0.157	0.0391	4.01	6.06e-05	-0.058	0.0422	-1.37	0.169	194
20	36148775	cg25712981	rs2425354	-0.0437	0.00685	-6.37	1.86e-10	0.0446	0.00803	5.55	2.8e-08	-0.0138	0.0106	-1.31	0.191	324
2	128453335	cg03738707	rs17599246	-0.101	0.016	-6.35	2.11e-10	0.0835	0.0241	3.47	0.000524	-0.0407	0.0287	-1.42	0.156	163
18	77905408	cg19774868	rs11664787	-0.0286	0.00451	-6.34	2.26e-10	-0.0257	0.00436	-5.89	3.8e-09	0.0111	0.00631	1.76	0.0776	486
18	77917647	cg13590055	rs3809927	0.0327	0.00517	6.33	2.43e-10	-0.0398	0.00548	-7.27	3.7e-13	0.00145	0.00746	0.194	0.846	559
20	57414162	cg00732970	rs6128441	0.0187	0.00296	6.31	2.77e-10	0.00917	0.00301	3.05	0.00229	-0.00212	0.00424	-0.5	0.617	686
10	131989534	cg10969241	rs11017096	0.0536	0.00851	6.3	2.94e-10	-0.0877	0.0094	-9.34	9.94e-21	0.00209	0.0127	0.165	0.869	161
18	77659949	cg08155312	rs11660117	-0.0258	0.0041	-6.28	3.29e-10	0.0181	0.0039	4.64	3.42e-06	-0.00251	0.00559	-0.449	0.654	550
1	207842917	cg17822947	rs1830762	-0.00836	0.00133	-6.28	3.49e-10	-0.00716	0.00106	-6.74	1.57e-11	0.00143	0.00169	0.849	0.396	518
20	57463325	cg20213508	rs6026584	0.0162	0.00259	6.27	3.58e-10	-0.0179	0.0029	-6.19	5.87e-10	0.00285	0.00393	0.724	0.469	475
11	2020556	cg02886509	rs217727	-0.0386	0.00616	-6.27	3.71e-10	-0.0135	0.0108	-1.24	0.214	-0.0102	0.0124	-0.818	0.414	268

## Sheet: Supplementary Table 7
Supplementary Table 7.Accuracy of inference of heterozygote groups using DNA methylation at the reported CpG site and sample size that would be required to achieve 80% power (α = 0.0005) to detect parent-of-origin effects of different effect sizes (R2). Two sample sizes per scenario are shown: “Accurate” corresponds to the sample size required if AUC = 1, while “Uncertain” refers to the sample si…
								R2 = 0.5%		R2 = 1%		R2 = 2%		R2 = 4%		R2 = 9%
Locus	Closest Gene	CpG Chr	CpG Position	CpG	SNP	MAF	AUC	Accurate	Uncertain	Accurate	Uncertain	Accurate	Uncertain	Accurate	Uncertain	Accurate	Uncertain
1	DRAXIN	1	11783294	cg18285337	rs4845874	0.42	0.684152	3213	27152	1765	20108	661	6276	394	3524	153	1358
2	FAM231C	1	17053886	cg12648811	rs1977269	0.28	0.671239	3738	2220491	1562	190004	726	126792	401	89059	152	24232
3	PCSK9	1	55522104	cg13462158	rs2479418	0.46	0.759841	3273	14822	1621	10284	704	4730	385	2174	161	1088
4	DIRAS3	1	68516472	cg16682227	rs1430754	0.15	0.731941	4566	368648	1715	135358	712	30635	375	21259	157	7167
5	MIR488	1	177001903	cg18865685	rs16850689	0.16	0.725781	3001	48950	1755	50663	788	11738	380	7439	154	2851
6	CR1	1	207670014	cg00175709	rs10779362	0.45	0.67	3780	70739	1701	28917	731	15313	378	6454	154	3117
	CR1L	1	207842833	cg03408135	rs11118410	0.4	0.7	3606	37860	1690	15327	740	8547	391	4041	152	1629
7	PGBD5	1	230468611	cg15363333	rs7414930	0.5	0.672111	4345	155946	1833	29969	695	8163	368	3717	153	1907
8	LINC01115	2	863946	cg01854967	rs4561699	0.25	0.730422	3213	25581	1901	18609	726	7650	375	3647	146	1499
9	RAB11FIP5	2	73384389	cg01422370	rs6760964	0.38	0.692407	3913	47430	1670	27967	702	8228	373	4361	152	1724
10	REG3G	2	79220881	cg14005019	rs283842	0.31	0.725975	3832	31933	1600	11819	674	7735	393	2788	151	1393
12	SFT2D3	2	128453335	cg03738707	rs11681053	0.13	0.715866	2874	3314312	1512	2407174	703	263458	377	1272929	152	460449
14	GPR39	2	133402827	cg07916022	rs3738842	0.48	0.708353	3579	33209	1662	12404	721	5363	396	4017	159	1314
15	MAP2	2	210074276	cg09336323	rs10932287	0.49	0.891964	3733	6777	1736	3654	693	1443	377	809	154	334
16	MOBP	3	39543515	cg03054684	rs561543	0.18	0.646202	3133	89061	1697	66021	739	45422	396	14589	153	6606
17	FGF12-AS3	3	192289245	cg17611045	rs10460805	0.41	0.673078	4018	30325	1688	23316	737	9281	378	4097	154	2179
18	NAP1L5	4	89619051	cg19151808	rs10428273	0.09	0.906046	4753	17356	1511	4726	741	2258	387	1133	151	446
19	GIMD1	4	107446698	cg20025135	rs5017898	0.17	0.735113	3822	82889	1640	20237	610	10358	391	5894	156	2286
20	TRPC3	4	122854405	cg16501140	rs13121031	0.12	0.769225	3182	695157	1775	82035	721	322923	403	610265	163	23057
21	AHRR	5	421733	cg00976097	rs2672724	0.39	0.647861	3059	160856	1758	28156	678	14320	380	9813	155	3898
	SDHAP3	5	1594676	cg21167402	rs7734561	0.21	0.780151	3360	53889	1554	25373	724	12597	387	6532	154	2722
22	LOC105374727	5	37209440	cg00331501	rs11743146	0.12	0.766416	3556	588459	1787	62912	735	39698	375	23609	157	15565
23	NUDT12	5	102898648	cg09166085	rs7730302	0.16	0.752763	3189	42282	2100	20686	725	8771	387	5318	156	2252
24	RASGEF1C	5	179588440	cg08453205	rs10078657	0.29	0.689863	3635	38851	1589	26685	739	10498	368	4600	155	2228
	BTNL9	5	180487084	cg07774765	rs10054109	0.5	0.691092	3388	39162	1856	76448	789	26958	387	18749	158	5333
25	FAM50B	6	3849327	cg25195497	rs2239713	0.33	0.787807	3404	30650	1738	17153	697	7106	425	4829	157	1528
26	PLAGL1	6	144329672	cg21526238	rs11155342	0.09	0.851058	2991	11452	1732	8834	735	3611	381	1548	159	804
	HYMAI	6	144329732	cg21952820	rs6937531	0.27	0.877481	2922	9723	1603	6210	750	2531	388	1650	155	585
27	IGF2R	6	160427501	cg08350488	rs8191738	0.08	0.896238	3166	258047	1871	39092	711	18426	365	8732	156	4022
28	LOC102724152	6	164461074	cg19287610	rs7765982	0.46	0.821629	3990	11896	1980	5965	694	2973	376	1508	161	673
29	WDR27	6	170054730	cg19089141	rs3823464	0.19	0.805713	3530	52406	1721	16933	677	7907	358	4488	153	1569
30	HECW1	7	43151725	cg06096382	rs10226468	0.48	0.677527	4149	39551	1746	20729	677	8897	384	4424	156	2026
31	GRB10	7	50849639	cg09150232	rs6976501	0.22	0.698801	4053	112388	1661	29314	717	18479	388	10185	157	5220
32	CCT6P3	7	64541193	cg20849893	rs10949962	0.42	0.780316	3639	33574	1700	20513	752	8917	392	4143	158	1717
	LOC441242	7	65235340	cg06263672	rs2418470	0.42	0.76	3372	68570	1680	24813	687	11963	368	6091	154	2651
33	UPK3B	7	76145632	cg16453056	rs10952936	0.39	0.703569	3151	25563	1567	11874	709	6391	387	3694	146	1240
34	MESTIT1	7	130130383	cg26275543	rs17164989	0.11	0.730603	3225	1286438	1739	14265312	714	161007	371	274681	162	179447
	MEST	7	130132453	cg13986840	rs2301335	0.41	0.717565	3318	21912	1536	11633	690	5126	387	2898	156	1292
35	HTR5A-AS1	7	154863381	cg09623773	rs732050	0.29	0.684289	3487	97219	1570	38213	724	15331	395	10543	148	4018
36	WDR60	7	158750244	cg12954512	rs6957744	0.18	0.7938	3704	31091	1751	30004	752	11453	370	5525	152	2044
37	LOC401442	8	832260	cg03494825	rs10110537	0.33	0.809175	3178	15520	1744	6979	704	3499	378	2025	155	857
	MYOM2	8	2075777	cg21847720	rs2280902	0.46	0.661009	2983	24559	1832	24108	709	8617	397	4784	156	1769
	LOC101927815	8	2591411	cg08242633	rs4875852	0.08	0.832248	2882	87913	1627	40967	744	18226	371	9891	153	3199
38	CLDN23	8	8559999	cg06671706	rs1060106	0.24	0.766973	3403	16091	1743	18212	698	4292	381	2321	155	1064
39	CHD7	8	61626625	cg26441877	rs10957154	0.27	0.678255	3741	237190	1665	84334	757	17536	397	12953	157	4884
40	TRAPPC9	8	141359539	cg26135849	rs10091104	0.37	0.734575	3813	68672	1608	12020	669	5190	380	3145	158	1182
41	SLC46A2	9	115652824	cg07758904	rs13283782	0.14	0.803088	3728	66350	1632	32133	708	16286	392	8315	153	3358
42	BEND7	10	13481944	cg24686497	rs11258384	0.31	0.721684	3765	47628	1793	18647	665	6658	407	5607	156	1764
43	PTCHD3	10	27702309	cg13458005	rs2505330	0.72	0.68	3789	43534	1734	23305	724	8179	376	4443	152	1960
44	ANKRD30BP3	10	45694889	cg26510023	rs10793594	0.43	0.742325	3202	23868	1551	9853	697	4302	399	2564	155	978
45	REEP3	10	65733388	cg19573236	rs12570824	0.13	0.793094	3917	87979	1659	26542	772	11585	396	3984	156	2011
46	CHST15	10	125751413	cg20250269	rs4929810	0.23	0.672915	4520	64648	1955	27437	753	10302	383	6340	162	3291
47	GLRX3	10	131989849	cg11372818	rs11017128	0.15	0.794786	4290	16793	1453	6512	712	3926	368	2147	154	974
48	H19	11	2021103	cg27372170	rs2107425	0.3	0.86	3877	29214	1648	13047	695	5440	379	2945	152	1229
	IGF2	11	2171694	cg25742037	rs4320932	0.18	0.689992	3492	69938	1803	17763	666	10550	381	6931	160	3779
	INS	11	2182618	cg25336198	rs3741212	0.35	0.661357	3234	146038	1616	37512	719	31072	392	6166	161	3405
	KCNQ1OT1	11	2721591	cg09518720	rs231356	0.29	0.829015	3419	164756	1706	95617	661	14929	353	9714	154	4251
49	RBMXL2	11	7110083	cg23916104	rs7114066	0.42	0.677821	3007	49563	1940	22473	707	8059	385	4683	162	2073
50	SPON1	11	14281011	cg02886208	rs10766125	0.19	0.73336	3171	43343	1857	15731	702	10744	377	5873	160	1974
51	LINC00301	11	60414689	cg17588350	rs1994457	0.36	0.703884	3642	32578	1534	16267	723	7969	380	5220	154	2087
52	DNAJB13	11	73676012	cg25592907	rs605442	0.38	0.785191	3535	14096	1722	7106	750	3456	390	1631	155	773
53	NAALAD2	11	89867911	cg14304817	rs10734123	0.34	0.695437	3277	35859	1367	15569	707	6457	381	3507	152	1626
54	KLRB1	12	9555480	cg13830619	rs10743781	0.07	0.726935	3235	3472096	1755	434024	709	549496	377	1036628	155	188638
55	DDX11	12	31272865	cg08537890	rs11051208	0.2	0.849943	3752	82676	1898	27249	677	10318	383	7325	151	2115
56	ALG10	12	34506462	cg02590409	rs10466832	0.39	0.695785	3516	29250	1609	12132	702	8181	368	3439	155	1500
57	WDR66	12	122356390	cg21171335	rs10840631	0.49	0.775186	3537	43235	1693	10989	654	4480	380	2773	159	1245
58	RB1	13	48892244	cg11408952	rs9316395	0.29	0.831533	3885	10234	1550	4537	698	1726	376	1050	160	441
59	CDC16	13	114965839	cg12584960	rs9562157	0.31	0.684633	4110	100766	1600	69300	673	23232	360	12120	159	5291
60	PCNX1	14	71606274	cg15816911	rs221900	0.45	0.702008	3207	44464	1848	21205	730	4659	396	3201	157	1266
61	DLK1	14	101194748	cg18279536	rs1004573	0.14	0.906681	4310	21494	1643	8716	769	3942	421	2057	156	864
	MEG3	14	101294147	cg08698721	rs7156824	0.12	0.814024	4017	21646	1718	10900	727	4300	395	2898	155	1054
	MIR370	14	101367300	cg16126137	rs1956128	0.24	0.808725	3811	1327039	1492	113119	770	50934	375	41693	154	26034
	MIR487B	14	101512612	cg19560831	rs10083406	0.17	0.903183	3737	11013	1601	6016	662	2096	376	1368	152	536
	MEG9	14	101696245	cg04165845	rs17587049	0.21	0.797961	3465	12968	1536	4947	694	2781	378	1740	149	658
62	ELK2AP	14	106183770	cg10832239	rs4977158	0.03	0.652837	3385	7102	1552	2993	725	1406	394	744	157	325
	FAM30A	14	106374384	cg10270204	rs17646414	0.03	0.679012	4057	9105	1716	3440	761	1623	356	932	156	374
63	PWRN4	15	24105674	cg07956282	rs1380551	0.14	0.69	3922	844565	1602	52207	695	19017	381	11039	154	4004
	PWRN2	15	24506388	cg13749113	rs12911863	0.49	0.866865	2762	7684	1816	4828	763	2222	358	992	157	418
	PWRN3	15	24672032	cg26288595	rs8033671	0.32	0.830823	3852	17081	1860	5919	675	3304	357	1257	159	649
	PWRN1	15	24803245	cg03402443	rs6576317	0.43	0.688911	3729	21342	1586	16657	656	8093	388	4594	154	1556
	SNRPN	15	25123688	cg01786704	rs12906774	0.29	0.785641	3049	11553	1779	8388	723	3517	371	1836	156	813
64	CHST14	15	40779019	cg15385345	rs11070295	0.4	0.746732	3276	26844	1588	9051	686	4103	365	2173	158	967
65	IGF1R	15	99408958	cg12553689	rs11247377	0.08	0.832964	3754	228274	1738	73869	754	79395	365	64589	151	17127
	TTC23	15	99789855	cg16052317	rs12911333	0.07	0.65697	4018	1270844	1782	1727476	721	2254140	381	278659	156	617822
	LOC102723335	15	101098829	cg02597199	rs12915921	0.23	0.69	3347	31245	1739	19519	692	9296	380	4740	152	1730
66	MEFV	16	3304449	cg08260052	rs224217	0.5	0.648449	3886	61566	1633	23372	728	12847	393	7603	157	2888
	ZNF75A	16	3355951	cg04234063	rs220381	0.33	0.635863	4459	733011	1593	41148	705	37483	369	17471	152	8559
	ZNF174	16	3464107	cg01330954	rs17136367	0.13	0.693333	3495	50009	1840	39737	698	7735	372	5392	157	2786
	ZNF597	16	3481970	cg02880119	rs171634	0.23	0.904444	3405	9660	1750	5674	723	2209	386	1205	158	511
	NAA60	16	3507492	cg21433313	rs1690450	0.33	0.654611	4231	26881	1584	23245	730	12916	375	5673	156	2506
	LOC102724927	16	3988869	cg05351887	rs2531995	0.38	0.651493	2831	57351	1641	29585	749	31024	380	10859	156	3510
67	CHST5	16	75563489	cg02390813	rs2550886	0.25	0.702727	4606	130752	1934	35283	712	14970	384	8311	154	3369
68	SPATA33	16	89740564	cg03605463	rs2115401	0.41	0.861395	3377	14515	1955	5604	763	2291	385	1037	153	488
69	LOC284241	18	77376689	cg10929690	rs3786235	0.18	0.769986	3726	22269	1721	11993	689	4318	380	3045	161	1065
	KCNG2	18	77659695	cg05491587	rs12456484	0.41	0.728539	3374	19052	2119	15724	768	5060	400	2667	160	1045
	PARD6G-AS1	18	77905119	cg18973878	rs11659843	0.19	0.7735	3348	34343	1732	24308	738	23744	386	8167	152	3278
	PARD6G	18	77918588	cg07500432	rs3809927	0.4	0.699481	3281	26481	1691	35197	702	9192	393	8076	152	2340
70	FEM1A	19	4784940	cg22992730	rs3087692	0.18	0.819845	3336	16449	1823	9724	740	3595	384	1551	150	747
71	ZNF564	19	12624832	cg01559901	rs4804712	0.24	0.680633	3195	61539	1589	212725	763	37355	381	14535	160	7371
72	LINC00664	19	21666788	cg06405146	rs2562458	0.2	0.751537	4132	55074756	1666	33930	708	23406	391	11622	152	5715
74	PLEKHA4	19	49340593	cg26267310	rs16982311	0.17	0.681436	3217	30230	1766	10664	676	11213	391	4281	159	1668
75	ZNF331	19	54041329	cg04522821	rs16984967	0.11	0.82	3816	40605	1668	15214	731	6379	376	3733	157	1481
76	PEG3	19	57350503	cg07310951	rs2040857	0.24	0.667568	3889	1468540	1761	634538	703	202915	379	65615	155	35311
	MIMT1	19	57376177	cg06627087	rs411808	0.2	0.732431	5155	55069	1692	20158	666	7432	368	5639	158	2181
	ZSCAN1	19	58566643	cg18075691	rs4801552	0.47	0.669855	3304	25014	1692	35429	687	7822	384	4679	154	2353
77	ACTL10	20	32256071	cg13403462	rs6088244	0.48	0.782756	3221	13771	1431	6558	801	3353	377	1741	161	771
78	BLCAP	20	36148954	cg14765818	rs2064638	0.22	0.864228	3815	23451	1727	13797	682	4737	364	2241	150	871
	NNAT	20	36149455	cg21588305	rs2064638	0.22	0.778612	3449	33567	1816	20905	661	6432	389	4272	154	1715
79	LINC00494	20	47013841	cg25181043	rs7267199	0.41	0.738851	3719	21416	1955	12474	682	3847	369	2449	159	1069
80	GNAS-AS1	20	57426935	cg03606258	rs11699704	0.15	0.922387	3495	7038	1313	3161	792	1656	375	750	155	328
	GNAS	20	57427146	cg24617313	rs6015389	0.36	0.892913	3713	9255	1458	4145	725	1622	364	876	157	377
	LOC101927932	20	57463991	cg09885502	rs2057291	0.32	0.899619	3979	8001	1566	3008	678	1324	364	652	157	312
81	DSCR3	21	38630234	cg11287055	rs2051399	0.25	0.700034	3536	46488	1616	41961	687	12862	377	5417	155	2741
82	WRB	21	40757691	cg00606841	rs2244352	0.33	0.727987	4209	47132	1381	20926	783	8763	399	5098	153	1723
83	PRMT2	21	48081686	cg24877093	rs6518306	0.11	0.790931	3270	131242	1540	32462	655	20927	385	12573	153	4151
84	SELENOM	22	31500896	cg21361322	rs11705137	0.49	0.708665	3582	13014	1813	13288	721	5552	374	2867	155	1207
85	SNU13	22	42078707	cg11677105	rs4822052	0.19	0.86146	3509	20721	1704	12104	728	3215	384	1804	159	881
	TCF20	22	42548783	cg15557168	rs2143139	0.32	0.725926	3169	26958	1465	14667	663	7898	405	4516	153	1542

## Sheet: Supplementary Figure 1
Supplementary Figure 1. POEs of the 85 loci identified from ALSPAC adolescents vs BSGS.

## Sheet: Supplementary Figure 2
			Birth				Childhood				Adolescence						BSGS						Supplementary Figure 2. Violin plots showing methylation intensity per genotype of CpGs with non-canonical parent-of-origin effect pattern.
cg19151808 (NAP1L5)
cg21952820 (HYMAI)
cg08350488 (IGF2R)
cg27372170 (H19)
cg09518720 (KCNQ1OT1)
cg12553689 (IGF1R)
cg03606258 (GNAS-AS1)
cg24617313 (GNAS)
cg09885502 (LOC101927932)

## Sheet: Supplementary Figure 3
Supplementary Figure 3.Violin plots showing methylation intensity per genotype of CpGs within the IGF2 / H19 / INS/ KCNQ1OT1 / LOC100506082 locus in ALSPAC. Only probes displaying significant parent-of-origin effects are shown.
	Birth				Childhood				Adolescence						Birth				Childhood				Adolescence

[truncated: 5 more sheets: Supplementary Figure 4, Supplementary Figure 5, Supplementary Figure 6, Supplementary Figure 7, Supplementary Figure 8]
